# Supplementary material for: Coordinated control of senescence by lncRNA and a novel T-box3 co-repressor complex
Source: eLife. 2014 May 29;3:e02805. doi: 10.7554/eLife.02805 (PMC4071561; doi:10.7554/eLife.02805)
Supplement: Figure 7—source data 1. — DOI: http://dx.doi.org/10.7554/eLife.02805.027 [file elife02805s001.xlsx]

## Sheet: Genes
sample	gene_id	gene	locus	fold_change	p_value	q_value	significant
CTRL_CAPER	XLOC_007460	SNORD113-3	14:101396255-101397409	-8.73167	5e-05	0.000368349	yes
CTRL_CAPER	XLOC_018299	KIAA0226	3:197398226-197511317	-5.45842	5e-05	0.000368349	yes
CTRL_CAPER	XLOC_019885	MIR146A	5:159912358-159914348	-5.35536	5e-05	0.000368349	yes
CTRL_CAPER	XLOC_000912	TOMM40L	1:161195794-161208000	-3.73059	5e-05	0.000368349	yes
CTRL_CAPER	XLOC_015228	-	2:114460521-114461655	-3.4264	0.0033	0.0137287	yes
CTRL_CAPER	XLOC_003473	PYROXD2	10:100143321-100175054	-3.11901	5e-05	0.000368349	yes
CTRL_CAPER	XLOC_011545	SLC14A1	18:43304091-43332485	-2.87729	0.0001	0.000686453	yes
CTRL_CAPER	XLOC_018358	-	3:128256935-128258197	-2.73688	0.0026	0.0112063	yes
CTRL_CAPER	XLOC_024601	NTNG2	9:135037333-135118220	-2.70108	5e-05	0.000368349	yes
CTRL_CAPER	XLOC_025619	TMEM35	X:100333835-100351356	-2.69988	0.00275	0.0117349	yes
CTRL_CAPER	XLOC_023533	CTHRC1	8:104383742-104395233	-2.67272	5e-05	0.000368349	yes
CTRL_CAPER	XLOC_003817	LOC729013	11:10879763-10900823	-2.61687	0.00015	0.00098034	yes
CTRL_CAPER	XLOC_021912	-	6:122760386-122761350	-2.59399	0.00605	0.0226046	yes
CTRL_CAPER	XLOC_014407	CYS1	2:10196925-10220538	-2.54941	5e-05	0.000368349	yes
CTRL_CAPER	XLOC_002199	LOC730102	1:177975270-178007142	-2.44084	5e-05	0.000368349	yes
CTRL_CAPER	XLOC_018190	LRRC34	3:169511215-169530574	-2.39808	5e-05	0.000368349	yes
CTRL_CAPER	XLOC_017544	NAALADL2	3:174577110-175523428	-2.3752	5e-05	0.000368349	yes
CTRL_CAPER	XLOC_006457	C12orf65	12:123717843-123745121	-2.34093	5e-05	0.000368349	yes
CTRL_CAPER	XLOC_019764	KIF20A	5:137475458-137549032	-2.3275	5e-05	0.000368349	yes
CTRL_CAPER	XLOC_004467	CEND1	11:787109-790126	-2.30124	0.00015	0.00098034	yes
CTRL_CAPER	XLOC_014873	SLC38A11	2:165750800-165812059	-2.29496	5e-05	0.000368349	yes
CTRL_CAPER	XLOC_006527	-	12:63009259-63010630	-2.26794	0.0018	0.00821169	yes
CTRL_CAPER	XLOC_009298	CES4A	16:67022491-67043663	-2.23905	5e-05	0.000368349	yes
CTRL_CAPER	XLOC_017134	CLEC3B	3:45067758-45077563	-2.22885	0.0003	0.00179655	yes
CTRL_CAPER	XLOC_002261	LMOD1	1:201865583-201915716	-2.20805	5e-05	0.000368349	yes
CTRL_CAPER	XLOC_015187	-	2:75171505-75172477	-2.19055	0.00535	0.0204179	yes
CTRL_CAPER	XLOC_014769	LOC100506748	2:114464337-114466832	-2.17855	5e-05	0.000368349	yes
CTRL_CAPER	XLOC_024168	-	8:79872984-79873525	-2.14174	0.0121	0.039638	yes
CTRL_CAPER	XLOC_021911	-	6:122757973-122760066	-2.12996	5e-05	0.000368349	yes
CTRL_CAPER	XLOC_024166	-	8:79869519-79870443	-2.12795	0.00305	0.0128091	yes
CTRL_CAPER	XLOC_023509	MATN2	8:98881310-99048948	-2.10846	5e-05	0.000368349	yes
CTRL_CAPER	XLOC_015822	RBM39	20:34291475-34330258	-2.10643	5e-05	0.000368349	yes
CTRL_CAPER	XLOC_014412	PDIA6	2:10861774-10952960	-2.09961	5e-05	0.000368349	yes
CTRL_CAPER	XLOC_018894	CYP4V2	4:187112673-187134617	-2.09794	5e-05	0.000368349	yes
CTRL_CAPER	XLOC_019911	NEURL1B	5:172068275-172118543	-2.09357	5e-05	0.000368349	yes
CTRL_CAPER	XLOC_015464	SPAG4	20:34203808-34208965	-2.09017	0.0068	0.0248969	yes
CTRL_CAPER	XLOC_007146	ANG,RNASE4	14:21152335-21168758	-2.08662	5e-05	0.000368349	yes
CTRL_CAPER	XLOC_003514	CALHM3	10:105232560-105238997	-2.08395	0.00855	0.0299661	yes
CTRL_CAPER	XLOC_001963	SELENBP1	1:151336777-151345210	-2.07931	5e-05	0.000368349	yes
CTRL_CAPER	XLOC_024151	-	8:49388336-49389764	-2.07442	0.00025	0.00152913	yes
CTRL_CAPER	XLOC_005167	C11orf45	11:128761312-128787964	-2.07431	5e-05	0.000368349	yes
CTRL_CAPER	XLOC_020125	DEPDC1B	5:59892738-59995993	-2.07322	5e-05	0.000368349	yes
CTRL_CAPER	XLOC_018344	-	3:75464314-75465562	-2.06882	0.0026	0.0112063	yes
CTRL_CAPER	XLOC_002828	C10orf107	10:63422718-63526110	-2.06645	0.00045	0.00256035	yes
CTRL_CAPER	XLOC_002780	RASSF4	10:45455218-45490172	-2.06205	0.0001	0.000686453	yes
CTRL_CAPER	XLOC_022752	FKBP9L	7:55748766-55772260	-2.05958	5e-05	0.000368349	yes
CTRL_CAPER	XLOC_005454	PCED1B	12:47602202-47630443	-2.05728	5e-05	0.000368349	yes
CTRL_CAPER	XLOC_021679	BET3L	6:116816223-116880031	-2.05308	0.01125	0.0373482	yes
CTRL_CAPER	XLOC_020801	HSD17B8	6:33172413-33174608	-2.04637	0.0129	0.041799	yes
CTRL_CAPER	XLOC_022928	MUC12	7:100612903-100662230	-2.04129	0.0143	0.0454177	yes
CTRL_CAPER	XLOC_011603	CCDC102B	18:66382490-66722426	-2.03283	5e-05	0.000368349	yes
CTRL_CAPER	XLOC_021850	-	6:16764419-16767029	-2.03234	5e-05	0.000368349	yes
CTRL_CAPER	XLOC_012691	LPPR3	19:812487-821952	-2.02965	0.00375	0.0153041	yes
CTRL_CAPER	XLOC_011470	APCDD1	18:10454624-10488698	-2.0219	5e-05	0.000368349	yes
CTRL_CAPER	XLOC_025256	-	9:80888650-80890230	-2.018	0.00085	0.00436639	yes
CTRL_CAPER	XLOC_011178	HEATR6	17:58118726-58156292	-1.99519	5e-05	0.000368349	yes
CTRL_CAPER	XLOC_018169	RARRES1	3:158414896-158450275	-1.9707	0.00485	0.0188648	yes
CTRL_CAPER	XLOC_018644	CXCL6	4:74702272-74704477	-1.9673	0.00015	0.00098034	yes
CTRL_CAPER	XLOC_007855	-	14:87305628-87317027	-1.96275	0.002	0.00896988	yes
CTRL_CAPER	XLOC_012707	ATP8B3	19:1782073-1812275	-1.94816	5e-05	0.000368349	yes
CTRL_CAPER	XLOC_018293	MFI2	3:196728610-196756687	-1.94668	5e-05	0.000368349	yes
CTRL_CAPER	XLOC_022464	EPHB6	7:142552791-142568847	-1.94164	5e-05	0.000368349	yes
CTRL_CAPER	XLOC_010265	DHRS11	17:34948225-34957233	-1.93924	5e-05	0.000368349	yes
CTRL_CAPER	XLOC_010560	ITGB4	17:73717515-73753899	-1.93357	5e-05	0.000368349	yes
CTRL_CAPER	XLOC_018410	-	3:187012569-187013530	-1.92931	0.0068	0.0248969	yes
CTRL_CAPER	XLOC_021528	PTCHD4	6:47845538-48078901	-1.91989	5e-05	0.000368349	yes
CTRL_CAPER	XLOC_011635	COLEC12	18:319354-500729	-1.90981	5e-05	0.000368349	yes
CTRL_CAPER	XLOC_010779	TMEM220	17:10616638-10633646	-1.90711	5e-05	0.000368349	yes
CTRL_CAPER	XLOC_006526	-	12:63007530-63009059	-1.89251	0.00105	0.00521747	yes
CTRL_CAPER	XLOC_007424	BDKRB2	14:96671134-96710666	-1.88858	5e-05	0.000368349	yes
CTRL_CAPER	XLOC_024971	-	9:99652142-99665241	-1.88614	0.0002	0.00125702	yes
CTRL_CAPER	XLOC_007717	POLE2	14:50110269-50155098	-1.88401	0.00255	0.0110528	yes
CTRL_CAPER	XLOC_023332	SCARA3	8:27491576-27534286	-1.87365	5e-05	0.000368349	yes
CTRL_CAPER	XLOC_000298	ADC	1:33546713-33585995	-1.8641	0.00175	0.00801616	yes
CTRL_CAPER	XLOC_017342	GRAMD1C	3:113557680-113666021	-1.86276	5e-05	0.000368349	yes
CTRL_CAPER	XLOC_011816	-	18:59475338-59477765	-1.84141	5e-05	0.000368349	yes
CTRL_CAPER	XLOC_020331	CD14	5:140011312-140013286	-1.83359	0.0054	0.0205764	yes
CTRL_CAPER	XLOC_024152	-	8:49390084-49394359	-1.83105	5e-05	0.000368349	yes
CTRL_CAPER	XLOC_016009	-	20:36137283-36138103	-1.82709	0.01025	0.0346751	yes
CTRL_CAPER	XLOC_008318	ISLR	15:74466086-74469212	-1.82526	5e-05	0.000368349	yes
CTRL_CAPER	XLOC_019690	KCNN2	5:113698015-113832197	-1.82473	5e-05	0.000368349	yes
CTRL_CAPER	XLOC_003112	LHPP	10:126150340-126302710	-1.81196	5e-05	0.000368349	yes
CTRL_CAPER	XLOC_009048	ABAT	16:8768443-8878432	-1.80777	5e-05	0.000368349	yes
CTRL_CAPER	XLOC_002592	-	1:150018855-150019668	-1.80057	0.01525	0.0478209	yes
CTRL_CAPER	XLOC_021285	FAM65B	6:24804512-24911344	-1.78684	5e-05	0.000368349	yes
CTRL_CAPER	XLOC_014487	SRD5A2	2:31749655-31806040	-1.77188	5e-05	0.000368349	yes
CTRL_CAPER	XLOC_012350	BCAM	19:45312315-45324678	-1.7692	5e-05	0.000368349	yes
CTRL_CAPER	XLOC_017130	KIF15	3:44803208-44907222	-1.76263	5e-05	0.000368349	yes
CTRL_CAPER	XLOC_008171	NUSAP1	15:41624891-41673298	-1.76256	5e-05	0.000368349	yes
CTRL_CAPER	XLOC_006596	TNFRSF19	13:24144508-24250244	-1.75844	5e-05	0.000368349	yes
CTRL_CAPER	XLOC_024212	SLC1A1	9:4490426-4587469	-1.75247	5e-05	0.000368349	yes
CTRL_CAPER	XLOC_004798	LRRN4CL	11:62453873-62457371	-1.75193	5e-05	0.000368349	yes
CTRL_CAPER	XLOC_005319	GPR162	12:6930962-6936583	-1.75143	0.00125	0.0060546	yes
CTRL_CAPER	XLOC_016556	KDELR3	22:38864082-38902345	-1.75077	0.0003	0.00179655	yes
CTRL_CAPER	XLOC_022663	HOXA13	7:27232417-27239725	-1.74937	5e-05	0.000368349	yes
CTRL_CAPER	XLOC_012087	LOC100507535	19:17516549-17526308	-1.74909	5e-05	0.000368349	yes
CTRL_CAPER	XLOC_016035	NCAM2	21:22370632-22912517	-1.73861	5e-05	0.000368349	yes
CTRL_CAPER	XLOC_017744	ITGA9	3:37493812-37876260	-1.73523	0.0047	0.0183794	yes
CTRL_CAPER	XLOC_019633	FAM151B	5:79781300-79838382	-1.73304	0.00045	0.00256035	yes
CTRL_CAPER	XLOC_022275	ZNF789	7:99070514-99085217	-1.72713	0.0003	0.00179655	yes
CTRL_CAPER	XLOC_020080	PLCXD3	5:41307047-41510730	-1.72661	5e-05	0.000368349	yes
CTRL_CAPER	XLOC_018875	NEIL3	4:178230990-178284092	-1.71846	5e-05	0.000368349	yes
CTRL_CAPER	XLOC_001618	LEPRE1	1:43212005-43232755	-1.70997	5e-05	0.000368349	yes
CTRL_CAPER	XLOC_008315	LOXL1	15:74209526-74244478	-1.70833	5e-05	0.000368349	yes
CTRL_CAPER	XLOC_010488	ACE	17:61554421-61575741	-1.70067	5e-05	0.000368349	yes
CTRL_CAPER	XLOC_025620	CENPI	X:100353220-100418723	-1.70057	5e-05	0.000368349	yes
CTRL_CAPER	XLOC_023765	PBK	8:27667137-27695356	-1.69545	5e-05	0.000368349	yes
CTRL_CAPER	XLOC_023463	STMN2	8:80523048-80578410	-1.69346	5e-05	0.000368349	yes
CTRL_CAPER	XLOC_022059	FKBP9	7:32996912-33046667	-1.69037	5e-05	0.000368349	yes
CTRL_CAPER	XLOC_008978	SYNGR3	16:2039945-2044276	-1.68329	0.0013	0.00626352	yes
CTRL_CAPER	XLOC_006903	POSTN	13:38136718-38172981	-1.67685	5e-05	0.000368349	yes
CTRL_CAPER	XLOC_020806	B3GALT4	6:33244916-33246602	-1.66959	5e-05	0.000368349	yes
CTRL_CAPER	XLOC_011010	KRT19	17:39679868-39684641	-1.66926	5e-05	0.000368349	yes
CTRL_CAPER	XLOC_003631	-	10:46971680-46972510	-1.66775	0.0128	0.0415118	yes
CTRL_CAPER	XLOC_019716	LMNB1	5:126112314-126172712	-1.66544	5e-05	0.000368349	yes
CTRL_CAPER	XLOC_009104	LOC81691	16:20775311-20860990	-1.66054	0.00095	0.00479402	yes
CTRL_CAPER	XLOC_015999	-	20:5475870-5477118	-1.65462	0.00175	0.00801616	yes
CTRL_CAPER	XLOC_000905	KLHDC9	1:161068150-161070138	-1.65413	0.00155	0.00724094	yes
CTRL_CAPER	XLOC_005959	CLEC1A	12:10223079-10251605	-1.65361	5e-05	0.000368349	yes
CTRL_CAPER	XLOC_011098	COPZ2	17:46103523-46115183	-1.65153	5e-05	0.000368349	yes
CTRL_CAPER	XLOC_000077	SLC45A1	1:8384389-8404227	-1.65067	0.0003	0.00179655	yes
CTRL_CAPER	XLOC_014751	BUB1	2:111395408-111435684	-1.64811	5e-05	0.000368349	yes
CTRL_CAPER	XLOC_010339	CNTNAP1	17:40834584-40852011	-1.64793	5e-05	0.000368349	yes
CTRL_CAPER	XLOC_023462	IL7	8:79645006-79849929	-1.64781	0.00335	0.013901	yes
CTRL_CAPER	XLOC_005441	LRRK2	12:40618812-40763087	-1.64382	5e-05	0.000368349	yes
CTRL_CAPER	XLOC_013483	-	19:28213410-28214189	-1.6436	0.0101	0.034271	yes
CTRL_CAPER	XLOC_017275	EPHA3	3:89156673-89531284	-1.6422	5e-05	0.000368349	yes
CTRL_CAPER	XLOC_014877	LOC100506124	2:166713984-166728451	-1.63921	0.01385	0.0442194	yes
CTRL_CAPER	XLOC_016006	-	20:36129975-36131424	-1.63522	0.0002	0.00125702	yes
CTRL_CAPER	XLOC_014930	CERKL	2:182321618-182521834	-1.63469	5e-05	0.000368349	yes
CTRL_CAPER	XLOC_020354	PPP2R2B	5:145969066-146461033	-1.63152	5e-05	0.000368349	yes
CTRL_CAPER	XLOC_008821	ANPEP	15:90328125-90358072	-1.63102	5e-05	0.000368349	yes
CTRL_CAPER	XLOC_010961	TOP2A	17:38544772-38574202	-1.62732	5e-05	0.000368349	yes
CTRL_CAPER	XLOC_010703	SLC52A1	17:4935896-4938727	-1.61716	0.00485	0.0188648	yes
CTRL_CAPER	XLOC_001051	LHX9	1:197881634-197902276	-1.61377	5e-05	0.000368349	yes
CTRL_CAPER	XLOC_014096	KLHL23,PHOSPHO2,PHOS...	2:170550963-170608396	-1.61007	0.0005	0.00279151	yes
CTRL_CAPER	XLOC_006071	SLC38A4	12:46777468-47268854	-1.601	5e-05	0.000368349	yes
CTRL_CAPER	XLOC_016013	-	20:36142491-36143647	-1.60094	0.0101	0.034271	yes
CTRL_CAPER	XLOC_013508	-	19:43664779-43665639	-1.59713	0.0046	0.0180609	yes
CTRL_CAPER	XLOC_024161	-	8:79850962-79852267	-1.59303	0.0001	0.000686453	yes
CTRL_CAPER	XLOC_021183	ACAT2	6:160181289-160210735	-1.59296	0.01065	0.0357384	yes
CTRL_CAPER	XLOC_008725	STRA6	15:74471806-74502046	-1.58802	5e-05	0.000368349	yes
CTRL_CAPER	XLOC_006540	-	12:81186522-81187255	-1.58323	0.01445	0.0458243	yes
CTRL_CAPER	XLOC_002058	IQGAP3	1:156495194-156542396	-1.58206	5e-05	0.000368349	yes
CTRL_CAPER	XLOC_002240	ASPM	1:197053256-197115824	-1.5813	5e-05	0.000368349	yes
CTRL_CAPER	XLOC_019767	REEP2	5:137774775-137782658	-1.57898	5e-05	0.000368349	yes
CTRL_CAPER	XLOC_021945	-	7:1200010-1210186	-1.57692	5e-05	0.000368349	yes
CTRL_CAPER	XLOC_002129	OLFML2B	1:161952981-161993644	-1.57024	5e-05	0.000368349	yes
CTRL_CAPER	XLOC_013631	FAM228B	2:24346349-24392507	-1.56875	0.0003	0.00179655	yes
CTRL_CAPER	XLOC_003684	-	10:114582038-114582882	-1.56032	0.0156	0.0486779	yes
CTRL_CAPER	XLOC_024892	PRUNE2	9:79226291-79521003	-1.5587	5e-05	0.000368349	yes
CTRL_CAPER	XLOC_021086	LAMA2	6:129204285-129837711	-1.55843	5e-05	0.000368349	yes
CTRL_CAPER	XLOC_022286	CNPY4	7:99686582-99723155	-1.55616	0.0052	0.0199445	yes
CTRL_CAPER	XLOC_015401	SYNDIG1	20:24449834-24647167	-1.55451	5e-05	0.000368349	yes
CTRL_CAPER	XLOC_007748	DLGAP5	14:55614833-55658396	-1.54943	5e-05	0.000368349	yes
CTRL_CAPER	XLOC_018099	CEP70	3:138213185-138313129	-1.54619	5e-05	0.000368349	yes
CTRL_CAPER	XLOC_005893	FOXM1	12:2945981-3050306	-1.53816	5e-05	0.000368349	yes
CTRL_CAPER	XLOC_009375	NUDT7	16:77756388-77776157	-1.53711	0.0001	0.000686453	yes
CTRL_CAPER	XLOC_014140	ITGA4	2:182321618-182521834	-1.53674	5e-05	0.000368349	yes
CTRL_CAPER	XLOC_000577	LPPR4	1:99729847-99775140	-1.53418	5e-05	0.000368349	yes
CTRL_CAPER	XLOC_003784	ILK	11:6624963-6633475	-1.53003	5e-05	0.000368349	yes
CTRL_CAPER	XLOC_026286	LOC100131434	X:148609129-148621312	-1.52987	0.005	0.0193196	yes
CTRL_CAPER	XLOC_011295	TK1	17:76170130-76183285	-1.52836	5e-05	0.000368349	yes
CTRL_CAPER	XLOC_016499	SEC14L2	22:30792929-30821291	-1.52502	5e-05	0.000368349	yes
CTRL_CAPER	XLOC_016447	MMP11	22:24115035-24126503	-1.52403	5e-05	0.000368349	yes
CTRL_CAPER	XLOC_011018	JUP	17:39910858-39942964	-1.52247	5e-05	0.000368349	yes
CTRL_CAPER	XLOC_017630	LOC440993	3:195428253-195438746	-1.52015	0.0111	0.0369342	yes
CTRL_CAPER	XLOC_022031	HOTTIP	7:27240039-27246139	-1.51939	0.0002	0.00125702	yes
CTRL_CAPER	XLOC_010430	ACSF2	17:48503518-48552243	-1.51895	5e-05	0.000368349	yes
CTRL_CAPER	XLOC_003585	MKI67	10:129894922-129924645	-1.51822	5e-05	0.000368349	yes
CTRL_CAPER	XLOC_009222	PHKB	16:47495209-47735434	-1.51144	5e-05	0.000368349	yes
CTRL_CAPER	XLOC_016385	DGCR6	22:18893735-18899601	-1.51072	0.0102	0.034538	yes
CTRL_CAPER	XLOC_016008	-	20:36132520-36133667	-1.51028	0.00295	0.0124501	yes
CTRL_CAPER	XLOC_025631	GPRASP1	X:101854095-101972661	-1.50303	0.0005	0.00279151	yes
CTRL_CAPER	XLOC_018245	MASP1	3:186933872-187012153	-1.50239	5e-05	0.000368349	yes
CTRL_CAPER	XLOC_015998	-	20:5474998-5475765	-1.5014	0.00685	0.0250298	yes
CTRL_CAPER	XLOC_020134	CENPK	5:64813592-64858995	-1.50044	5e-05	0.000368349	yes
CTRL_CAPER	XLOC_008160	CASC5	15:40886446-40955071	-1.49991	5e-05	0.000368349	yes
CTRL_CAPER	XLOC_007585	CRIP1	14:105953256-105955155	-1.49702	5e-05	0.000368349	yes
CTRL_CAPER	XLOC_015100	HJURP	2:234745485-234763212	-1.49672	5e-05	0.000368349	yes
CTRL_CAPER	XLOC_006417	CIT	12:120123594-120315133	-1.48661	5e-05	0.000368349	yes
CTRL_CAPER	XLOC_003002	SCD	10:102106771-102124588	-1.4848	5e-05	0.000368349	yes
CTRL_CAPER	XLOC_013957	FBLN7	2:112895961-112945791	-1.47862	5e-05	0.000368349	yes
CTRL_CAPER	XLOC_017956	DHFRL1	3:93776765-93848487	-1.4741	5e-05	0.000368349	yes
CTRL_CAPER	XLOC_010518	ARSG	17:66255322-66417000	-1.47187	0.00015	0.00098034	yes
CTRL_CAPER	XLOC_004096	TM7SF2	11:64879340-64883746	-1.47048	5e-05	0.000368349	yes
CTRL_CAPER	XLOC_009973	-	16:57022045-57022989	-1.46714	0.0134	0.0431413	yes
CTRL_CAPER	XLOC_018411	-	3:187013833-187014950	-1.46546	0.00035	0.00206296	yes
CTRL_CAPER	XLOC_000934	NUF2	1:163291722-163325553	-1.46525	5e-05	0.000368349	yes
CTRL_CAPER	XLOC_017878	GLT8D1	3:52579367-52742198	-1.46419	0.001	0.00500996	yes
CTRL_CAPER	XLOC_020808	KIFC1	6:33359312-33377701	-1.46091	5e-05	0.000368349	yes
CTRL_CAPER	XLOC_008825	IDH2	15:90627209-90645708	-1.46037	5e-05	0.000368349	yes
CTRL_CAPER	XLOC_017295	COL8A1	3:99357272-99518030	-1.45941	5e-05	0.000368349	yes
CTRL_CAPER	XLOC_025266	-	9:99650731-99651944	-1.45749	0.0028	0.0118961	yes
CTRL_CAPER	XLOC_005946	A2M	12:9217772-9268558	-1.453	5e-05	0.000368349	yes
CTRL_CAPER	XLOC_014363	SNED1	2:241938254-242041747	-1.4501	0.00665	0.0244705	yes
CTRL_CAPER	XLOC_021421	HLA-DMA	6:32916390-32936277	-1.44901	5e-05	0.000368349	yes
CTRL_CAPER	XLOC_011997	LDLR	19:11200037-11244506	-1.4481	5e-05	0.000368349	yes
CTRL_CAPER	XLOC_011614	TSHZ1	18:72922709-73001905	-1.44722	5e-05	0.000368349	yes
CTRL_CAPER	XLOC_022252	COL1A2	7:94023756-94060544	-1.44547	5e-05	0.000368349	yes
CTRL_CAPER	XLOC_002690	LOC283070	10:12875132-12877545	-1.44516	0.00435	0.0172651	yes
CTRL_CAPER	XLOC_025224	PNPLA7	9:140354404-140444986	-1.44444	0.00015	0.00098034	yes
CTRL_CAPER	XLOC_002962	CEP55	10:95256368-95288849	-1.44331	5e-05	0.000368349	yes
CTRL_CAPER	XLOC_020082	SEPP1	5:42756919-42812024	-1.44325	5e-05	0.000368349	yes
CTRL_CAPER	XLOC_014190	CDK15	2:202671151-202760273	-1.44229	5e-05	0.000368349	yes
CTRL_CAPER	XLOC_021417	HLA-DOB	6:32780539-32784825	-1.44224	0.0135	0.0433581	yes
CTRL_CAPER	XLOC_025257	-	9:80890566-80893264	-1.44173	0.0001	0.000686453	yes
CTRL_CAPER	XLOC_006186	MMP19	12:56211805-56236766	-1.44081	0.0001	0.000686453	yes
CTRL_CAPER	XLOC_011160	BZRAP1	17:56378587-56494931	-1.44075	0.0087	0.0303823	yes
CTRL_CAPER	XLOC_001311	TMEM240	1:1470157-1475740	-1.43832	0.0052	0.0199445	yes
CTRL_CAPER	XLOC_016629	GTSE1	22:46692637-46729599	-1.43828	5e-05	0.000368349	yes
CTRL_CAPER	XLOC_003644	-	10:52024681-52024770	-1.43799	0.0034	0.0140725	yes
CTRL_CAPER	XLOC_018292	PIGZ	3:196673213-196695704	-1.43311	5e-05	0.000368349	yes
CTRL_CAPER	XLOC_008019	GOLGA8S	15:23599894-23613471	-1.43244	5e-05	0.000368349	yes
CTRL_CAPER	XLOC_006358	TMEM119	12:108983621-108991894	-1.43143	5e-05	0.000368349	yes
CTRL_CAPER	XLOC_024143	-	8:32629989-32630783	-1.43017	0.008	0.0284414	yes
CTRL_CAPER	XLOC_003472	LOXL4	10:100007369-100028007	-1.42905	5e-05	0.000368349	yes
CTRL_CAPER	XLOC_012911	PTGER1	19:14583277-14586174	-1.42823	0.01205	0.039492	yes
CTRL_CAPER	XLOC_017668	PRRT3	3:9975433-9996471	-1.42728	0.00265	0.0113747	yes
CTRL_CAPER	XLOC_001473	ASAP3	1:23755055-23810750	-1.42555	5e-05	0.000368349	yes
CTRL_CAPER	XLOC_019232	NDNF	4:121956781-121993673	-1.42553	5e-05	0.000368349	yes
CTRL_CAPER	XLOC_023323	NEFM	8:24771273-24776606	-1.42473	5e-05	0.000368349	yes
CTRL_CAPER	XLOC_003145	CYP2E1	10:135340866-135352620	-1.42447	0.0001	0.000686453	yes
CTRL_CAPER	XLOC_019892	TENM2	5:166711842-167691187	-1.42417	5e-05	0.000368349	yes
CTRL_CAPER	XLOC_017186	SEMA3B	3:50305039-50314733	-1.42279	5e-05	0.000368349	yes
CTRL_CAPER	XLOC_005429	TSPAN11	12:31079837-31149537	-1.42064	5e-05	0.000368349	yes
CTRL_CAPER	XLOC_025858	ARSD	X:2822010-2847416	-1.41603	5e-05	0.000368349	yes
CTRL_CAPER	XLOC_016565	APOBEC3G	22:39473009-39483748	-1.41502	5e-05	0.000368349	yes
CTRL_CAPER	XLOC_016260	CBR3-AS1	21:37503400-37528606	-1.40901	0.0099	0.0337808	yes
CTRL_CAPER	XLOC_018542	FAM114A1	4:38869351-38947427	-1.40874	5e-05	0.000368349	yes
CTRL_CAPER	XLOC_024048	TMEM71	8:133722190-133772914	-1.40791	0.00415	0.0166296	yes
CTRL_CAPER	XLOC_010060	ACADVL	17:7093208-7137863	-1.40756	5e-05	0.000368349	yes
CTRL_CAPER	XLOC_014703	ACTR1B	2:98272401-98280561	-1.40683	5e-05	0.000368349	yes
CTRL_CAPER	XLOC_000601	NTNG1	1:107682628-108024475	-1.40516	5e-05	0.000368349	yes
CTRL_CAPER	XLOC_020097	EMB	5:49692030-49737234	-1.40492	5e-05	0.000368349	yes
CTRL_CAPER	XLOC_023129	LOC100506302	7:155434609-155437074	-1.40257	0.00115	0.0056357	yes
CTRL_CAPER	XLOC_022969	LAMB1	7:107564077-107643816	-1.39905	5e-05	0.000368349	yes
CTRL_CAPER	XLOC_026330	DNASE1L1	X:153626570-153650065	-1.39828	0.00875	0.0305277	yes
CTRL_CAPER	XLOC_020158	GCNT4	5:74321170-74337223	-1.39725	0.0001	0.000686453	yes
CTRL_CAPER	XLOC_019105	CDKL2	4:76501703-76555721	-1.39533	0.00015	0.00098034	yes
CTRL_CAPER	XLOC_007639	SLC22A17	14:23815434-23822134	-1.38962	5e-05	0.000368349	yes
CTRL_CAPER	XLOC_014170	CCDC150	2:197504355-197597530	-1.38892	5e-05	0.000368349	yes
CTRL_CAPER	XLOC_000731	LOC645166	1:148928285-148953054	-1.38733	5e-05	0.000368349	yes
CTRL_CAPER	XLOC_008705	UACA	15:70937885-71055892	-1.38547	5e-05	0.000368349	yes
CTRL_CAPER	XLOC_020824	SCUBE3	6:35182189-35218879	-1.38416	5e-05	0.000368349	yes
CTRL_CAPER	XLOC_003283	C10orf10	10:45455218-45490172	-1.38397	0.0008	0.00415044	yes
CTRL_CAPER	XLOC_019336	AGA	4:178351927-178363657	-1.38311	5e-05	0.000368349	yes
CTRL_CAPER	XLOC_006514	-	12:44112815-44120373	-1.38259	5e-05	0.000368349	yes
CTRL_CAPER	XLOC_016788	PIK3IP1	22:31677427-31690019	-1.38224	5e-05	0.000368349	yes
CTRL_CAPER	XLOC_020924	LOC730101	6:52529198-52533951	-1.38185	5e-05	0.000368349	yes
CTRL_CAPER	XLOC_025934	DYNLT3	X:37698088-37706889	-1.37781	5e-05	0.000368349	yes
CTRL_CAPER	XLOC_008124	ARHGAP11B	15:30918878-31065212	-1.37704	5e-05	0.000368349	yes
CTRL_CAPER	XLOC_020663	HFE	6:26086613-26095469	-1.37631	5e-05	0.000368349	yes
CTRL_CAPER	XLOC_002061	CRABP2	1:156669397-156675608	-1.3763	5e-05	0.000368349	yes
CTRL_CAPER	XLOC_007790	TMEM229B	14:67936982-67982021	-1.37367	0.0001	0.000686453	yes
CTRL_CAPER	XLOC_024144	-	8:32630836-32631550	-1.36984	0.0063	0.023395	yes
CTRL_CAPER	XLOC_015295	-	2:239831976-239832243	-1.36974	5e-05	0.000368349	yes
CTRL_CAPER	XLOC_025136	FIBCD1	9:133777824-133814455	-1.36811	5e-05	0.000368349	yes
CTRL_CAPER	XLOC_019108	NAAA	4:76831807-76862229	-1.36796	5e-05	0.000368349	yes
CTRL_CAPER	XLOC_018516	NCAPG	4:17812435-18023484	-1.36693	5e-05	0.000368349	yes
CTRL_CAPER	XLOC_020921	PAQR8	6:52226925-52272575	-1.36677	5e-05	0.000368349	yes
CTRL_CAPER	XLOC_008858	LOC100128108	15:102277296-102285941	-1.36451	0.00025	0.00152913	yes
CTRL_CAPER	XLOC_012222	APLP1	19:36359400-36370762	-1.3631	5e-05	0.000368349	yes
CTRL_CAPER	XLOC_018740	CCDC109B	4:110481354-110609652	-1.36047	5e-05	0.000368349	yes
CTRL_CAPER	XLOC_005043	GUCY1A2	11:106544737-106889171	-1.36032	5e-05	0.000368349	yes
CTRL_CAPER	XLOC_007244	ATP5S	14:50779046-50795508	-1.36009	5e-05	0.000368349	yes
CTRL_CAPER	XLOC_002198	SEC16B	1:177898241-177939050	-1.35721	5e-05	0.000368349	yes
CTRL_CAPER	XLOC_020312	CDC25C	5:137620958-137667516	-1.35029	5e-05	0.000368349	yes
CTRL_CAPER	XLOC_024943	ASPN	9:95059639-95432547	-1.34899	0.00055	0.00302666	yes
CTRL_CAPER	XLOC_013760	KIAA1841	2:61293005-61365169	-1.34784	5e-05	0.000368349	yes
CTRL_CAPER	XLOC_020206	KIAA0825	5:93486555-93954309	-1.34724	0.0015	0.00705479	yes
CTRL_CAPER	XLOC_007436	EVL	14:100531750-100610573	-1.3472	5e-05	0.000368349	yes
CTRL_CAPER	XLOC_001561	LOC653160	1:35441299-35444307	-1.34672	0.0032	0.013366	yes
CTRL_CAPER	XLOC_005482	ASIC1	12:50451419-50477405	-1.34671	0.0002	0.00125702	yes
CTRL_CAPER	XLOC_008184	TMEM62	15:43425705-43477351	-1.34466	5e-05	0.000368349	yes
CTRL_CAPER	XLOC_022359	CAV1	7:116164838-116201239	-1.34396	5e-05	0.000368349	yes
CTRL_CAPER	XLOC_021884	-	6:64276264-64277627	-1.34364	0.007	0.0254949	yes
CTRL_CAPER	XLOC_022912	GATS	7:99775537-99869855	-1.34217	5e-05	0.000368349	yes
CTRL_CAPER	XLOC_007257	CDKN3	14:54863672-54886955	-1.34006	5e-05	0.000368349	yes
CTRL_CAPER	XLOC_011773	RNF152	18:59477816-59561587	-1.33478	5e-05	0.000368349	yes
CTRL_CAPER	XLOC_012833	OLFM2	19:9964393-10047070	-1.33256	5e-05	0.000368349	yes
CTRL_CAPER	XLOC_012968	COMP	19:18893582-18902114	-1.33129	5e-05	0.000368349	yes
CTRL_CAPER	XLOC_006456	MPHOSPH9	12:123640283-123717673	-1.33123	0.0001	0.000686453	yes
CTRL_CAPER	XLOC_014558	-	2:56402302-56404858	-1.32915	0.0002	0.00125702	yes
CTRL_CAPER	XLOC_014701	LOC100506123	2:98081675-98091049	-1.32606	0.0001	0.000686453	yes
CTRL_CAPER	XLOC_008365	FAH	15:80444412-80478924	-1.32521	5e-05	0.000368349	yes
CTRL_CAPER	XLOC_017265	ROBO2	3:75955844-77699115	-1.3234	5e-05	0.000368349	yes
CTRL_CAPER	XLOC_002947	KIF20B	10:91461366-91534700	-1.32196	5e-05	0.000368349	yes
CTRL_CAPER	XLOC_001954	FAM63A	1:150969184-150980854	-1.32163	5e-05	0.000368349	yes
CTRL_CAPER	XLOC_009704	PYCARD	16:31212806-31214767	-1.31796	5e-05	0.000368349	yes
CTRL_CAPER	XLOC_015080	HTR2B	2:231921577-232037593	-1.31685	0.00225	0.0099144	yes
CTRL_CAPER	XLOC_026065	FTX	X:73164147-73513409	-1.31655	0.00075	0.00393299	yes
CTRL_CAPER	XLOC_012851	SPC24	19:11257830-11266484	-1.3164	0.0122	0.0399029	yes
CTRL_CAPER	XLOC_007284	SLC38A6	14:61438158-61550451	-1.31553	0.0011	0.00543446	yes
CTRL_CAPER	XLOC_020410	C1QTNF2	5:159774760-159797648	-1.31346	0.00025	0.00152913	yes
CTRL_CAPER	XLOC_010166	RNF112	17:19314490-19320589	-1.31029	5e-05	0.000368349	yes
CTRL_CAPER	XLOC_008663	KIAA0101	15:64657192-64673702	-1.31009	5e-05	0.000368349	yes
CTRL_CAPER	XLOC_012908	ASF1B	19:14230320-14247440	-1.30818	5e-05	0.000368349	yes
CTRL_CAPER	XLOC_008829	PRC1	15:91509267-91537881	-1.30786	5e-05	0.000368349	yes
CTRL_CAPER	XLOC_016563	APOBEC3D	22:39417117-39429256	-1.30522	0.00415	0.0166296	yes
CTRL_CAPER	XLOC_020157	LOC100996319	5:74321170-74337223	-1.3046	0.0142	0.0451295	yes
CTRL_CAPER	XLOC_002032	THBS3	1:155165284-155178467	-1.30334	5e-05	0.000368349	yes
CTRL_CAPER	XLOC_021691	C6orf170	6:121400626-121655644	-1.30253	5e-05	0.000368349	yes
CTRL_CAPER	XLOC_025988	MAGED4B	X:51804922-51812368	-1.30218	5e-05	0.000368349	yes
CTRL_CAPER	XLOC_025532	MAGEH1	X:55478537-55479999	-1.29687	5e-05	0.000368349	yes
CTRL_CAPER	XLOC_005921	CDCA3	12:6957301-6960564	-1.29606	5e-05	0.000368349	yes
CTRL_CAPER	XLOC_008368	KIAA1199	15:81071711-81282209	-1.29566	5e-05	0.000368349	yes
CTRL_CAPER	XLOC_020090	C5orf34	5:43486802-43515273	-1.29517	5e-05	0.000368349	yes
CTRL_CAPER	XLOC_017175	APEH	3:49711434-49721290	-1.29486	5e-05	0.000368349	yes
CTRL_CAPER	XLOC_022228	RUNDC3B	7:87133178-87461613	-1.29402	0.00045	0.00256035	yes
CTRL_CAPER	XLOC_004933	UCP2	11:73685715-73693889	-1.29324	5e-05	0.000368349	yes
CTRL_CAPER	XLOC_002364	LBR	1:225589203-225616557	-1.29012	5e-05	0.000368349	yes
CTRL_CAPER	XLOC_022369	WNT16	7:120965420-120981158	-1.28796	0.0012	0.00584344	yes
CTRL_CAPER	XLOC_004142	CCS	11:66360643-66373806	-1.28536	5e-05	0.000368349	yes
CTRL_CAPER	XLOC_001169	LOC100287497	1:224191318-224198310	-1.28417	0.0101	0.034271	yes
CTRL_CAPER	XLOC_020754	TCF19	6:31126302-31131992	-1.28358	5e-05	0.000368349	yes
CTRL_CAPER	XLOC_011361	RAB40B	17:80614942-80656598	-1.28173	5e-05	0.000368349	yes
CTRL_CAPER	XLOC_025860	MXRA5	X:3226196-3264737	-1.28172	5e-05	0.000368349	yes
CTRL_CAPER	XLOC_010650	MYO1C	17:1367403-1396001	-1.27873	5e-05	0.000368349	yes
CTRL_CAPER	XLOC_012783	C3	19:6677845-6720662	-1.27642	5e-05	0.000368349	yes
CTRL_CAPER	XLOC_004295	C11orf70	11:101918165-101955291	-1.27603	0.0035	0.0144169	yes
CTRL_CAPER	XLOC_002966	SLC35G1	10:95653729-95662491	-1.27332	5e-05	0.000368349	yes
CTRL_CAPER	XLOC_011984	PDE4A	19:10527448-10580307	-1.27285	5e-05	0.000368349	yes
CTRL_CAPER	XLOC_013246	MAMSTR	19:49216254-49222976	-1.27236	0.00305	0.0128091	yes
CTRL_CAPER	XLOC_009195	-	16:31053297-31054504	-1.2701	0.0001	0.000686453	yes
CTRL_CAPER	XLOC_003833	NUCB2	11:17298270-17371499	-1.26851	5e-05	0.000368349	yes
CTRL_CAPER	XLOC_006643	NBEA	13:35516423-36246874	-1.26667	5e-05	0.000368349	yes
CTRL_CAPER	XLOC_017397	PODXL2	3:127348038-127391652	-1.26436	0.0001	0.000686453	yes
CTRL_CAPER	XLOC_003032	SFXN2	10:104474297-104498946	-1.26175	0.00275	0.0117349	yes
CTRL_CAPER	XLOC_019095	CXCL5	4:74861358-74864416	-1.26135	5e-05	0.000368349	yes
CTRL_CAPER	XLOC_022403	SMO	7:128828712-128853386	-1.26003	0.0001	0.000686453	yes
CTRL_CAPER	XLOC_005925	LPCAT3	12:7079943-7125842	-1.2559	5e-05	0.000368349	yes
CTRL_CAPER	XLOC_023140	NCAPG2	7:158423935-158497520	-1.25412	5e-05	0.000368349	yes
CTRL_CAPER	XLOC_020204	FAM172A	5:92953430-93447404	-1.25354	0.00175	0.00801616	yes
CTRL_CAPER	XLOC_024374	IDNK	9:86237963-86259045	-1.25282	0.0002	0.00125702	yes
CTRL_CAPER	XLOC_009759	BBS2	16:56518258-56554008	-1.25227	5e-05	0.000368349	yes
CTRL_CAPER	XLOC_019777	IGIP	5:139505520-139508391	-1.24799	5e-05	0.000368349	yes
CTRL_CAPER	XLOC_012288	LTBP4	19:41099071-41135798	-1.24783	5e-05	0.000368349	yes
CTRL_CAPER	XLOC_013254	GYS1	19:49471381-49496610	-1.24417	5e-05	0.000368349	yes
CTRL_CAPER	XLOC_017863	ABHD14B	3:52002525-52023218	-1.24234	5e-05	0.000368349	yes
CTRL_CAPER	XLOC_024696	AK3	9:4709555-4742043	-1.24111	5e-05	0.000368349	yes
CTRL_CAPER	XLOC_007973	-	14:60606472-60607555	-1.24078	0.01025	0.0346751	yes
CTRL_CAPER	XLOC_016097	TTC3	21:38445555-38575408	-1.23839	5e-05	0.000368349	yes
CTRL_CAPER	XLOC_021656	MICAL1	6:109765261-109777190	-1.23772	5e-05	0.000368349	yes
CTRL_CAPER	XLOC_000080	-	1:9241963-9252896	-1.23616	5e-05	0.000368349	yes
CTRL_CAPER	XLOC_005490	METTL7A	12:51318533-51326300	-1.23403	5e-05	0.000368349	yes
CTRL_CAPER	XLOC_021094	ENPP1	6:132129155-132216295	-1.23311	5e-05	0.000368349	yes
CTRL_CAPER	XLOC_005918	PIANP	12:6802956-6810009	-1.23175	0.0017	0.00781657	yes
CTRL_CAPER	XLOC_005910	IFFO1	12:6648693-6665249	-1.23174	5e-05	0.000368349	yes
CTRL_CAPER	XLOC_015022	IGFBP5	2:217536827-217560272	-1.23146	5e-05	0.000368349	yes
CTRL_CAPER	XLOC_000909	PPOX	1:161136180-161141010	-1.22857	5e-05	0.000368349	yes
CTRL_CAPER	XLOC_020026	DNAH5	5:13690436-13944589	-1.22818	5e-05	0.000368349	yes
CTRL_CAPER	XLOC_005728	-	12:105766218-105806633	-1.2278	5e-05	0.000368349	yes
CTRL_CAPER	XLOC_024966	ZNF367	9:99148222-99180669	-1.22719	5e-05	0.000368349	yes
CTRL_CAPER	XLOC_013425	ZNF772	19:57980953-57988938	-1.22664	5e-05	0.000368349	yes
CTRL_CAPER	XLOC_010182	WSB1	17:25621105-25640758	-1.22635	5e-05	0.000368349	yes
CTRL_CAPER	XLOC_006463	CCDC92	12:124247041-124457356	-1.22613	5e-05	0.000368349	yes
CTRL_CAPER	XLOC_019237	CCNA2	4:122722471-122745130	-1.22458	5e-05	0.000368349	yes
CTRL_CAPER	XLOC_021816	MPC1	6:166778406-166796501	-1.22345	5e-05	0.000368349	yes
CTRL_CAPER	XLOC_020546	-	5:125833210-125833998	-1.22285	0.00355	0.0146105	yes
CTRL_CAPER	XLOC_013650	EMILIN1	2:27301434-27309271	-1.22278	5e-05	0.000368349	yes
CTRL_CAPER	XLOC_008799	UBE2Q2P1	15:85070426-85123412	-1.22214	5e-05	0.000368349	yes
CTRL_CAPER	XLOC_000426	CDKN2C	1:51434366-51440309	-1.2208	5e-05	0.000368349	yes
CTRL_CAPER	XLOC_015493	FAM83D	20:37554954-37581715	-1.22053	5e-05	0.000368349	yes
CTRL_CAPER	XLOC_015538	CD40	20:44746905-44758384	-1.22044	5e-05	0.000368349	yes
CTRL_CAPER	XLOC_002250	KIF14	1:200520624-200589862	-1.21761	5e-05	0.000368349	yes
CTRL_CAPER	XLOC_005161	KIRREL3	11:126293269-126870855	-1.21645	5e-05	0.000368349	yes
CTRL_CAPER	XLOC_022730	NACAD	7:45120035-45128493	-1.21604	5e-05	0.000368349	yes
CTRL_CAPER	XLOC_002325	NEK2	1:211831597-211848972	-1.21455	5e-05	0.000368349	yes
CTRL_CAPER	XLOC_001949	HORMAD1	1:150670534-150693364	-1.2121	0.0138	0.0440791	yes
CTRL_CAPER	XLOC_004109	-	11:65222704-65233591	-1.20993	5e-05	0.000368349	yes
CTRL_CAPER	XLOC_020379	CCDC69	5:150560612-150603654	-1.20942	0.00015	0.00098034	yes
CTRL_CAPER	XLOC_019890	HMMR	5:162887516-162918951	-1.20836	5e-05	0.000368349	yes
CTRL_CAPER	XLOC_008247	CCNB2	15:59397283-59417244	-1.20781	5e-05	0.000368349	yes
CTRL_CAPER	XLOC_022542	INSIG1	7:155089485-155101945	-1.20696	5e-05	0.000368349	yes
CTRL_CAPER	XLOC_018111	GK5	3:141876368-141944449	-1.20647	5e-05	0.000368349	yes
CTRL_CAPER	XLOC_014905	CHN1	2:175664041-175870107	-1.20153	5e-05	0.000368349	yes
CTRL_CAPER	XLOC_021997	TSPAN13	7:16793350-16824161	-1.19977	5e-05	0.000368349	yes
CTRL_CAPER	XLOC_018117	SLC9A9	3:142984063-143567373	-1.19742	5e-05	0.000368349	yes
CTRL_CAPER	XLOC_020308	NME5	5:137450860-137475132	-1.19708	0.01325	0.0427338	yes
CTRL_CAPER	XLOC_023097	PDIA4	7:148700153-148725782	-1.19677	5e-05	0.000368349	yes
CTRL_CAPER	XLOC_019250	PCDH18	4:138440071-138453681	-1.19653	5e-05	0.000368349	yes
CTRL_CAPER	XLOC_010048	FAM64A	17:6347734-6354385	-1.19648	5e-05	0.000368349	yes
CTRL_CAPER	XLOC_010634	FN3K	17:80693451-80709073	-1.19442	0.00035	0.00206296	yes
CTRL_CAPER	XLOC_005575	IL23A	12:56732330-56734194	-1.19411	0.00305	0.0128091	yes
CTRL_CAPER	XLOC_000324	CDCA8	1:38158072-38175391	-1.19225	5e-05	0.000368349	yes
CTRL_CAPER	XLOC_009912	GALNS	16:88880052-88923414	-1.19206	5e-05	0.000368349	yes
CTRL_CAPER	XLOC_019623	PDE8B	5:76506705-76788332	-1.19169	0.0046	0.0180609	yes
CTRL_CAPER	XLOC_005311	NCAPD2	12:6603297-6641132	-1.19041	5e-05	0.000368349	yes
CTRL_CAPER	XLOC_010586	BIRC5	17:76210276-76221716	-1.18928	5e-05	0.000368349	yes
CTRL_CAPER	XLOC_023282	ZDHHC2	8:17013835-17083102	-1.18854	5e-05	0.000368349	yes
CTRL_CAPER	XLOC_003700	PKP3	11:394216-404908	-1.18722	0.0003	0.00179655	yes
CTRL_CAPER	XLOC_022162	-	7:66146975-66181810	-1.18328	0.00025	0.00152913	yes
CTRL_CAPER	XLOC_000808	S100A3	1:153519808-153524403	-1.18306	0.0014	0.00665524	yes
CTRL_CAPER	XLOC_009721	SHCBP1	16:46614465-46655311	-1.17969	5e-05	0.000368349	yes
CTRL_CAPER	XLOC_020247	LOX	5:121398889-121414055	-1.17911	5e-05	0.000368349	yes
CTRL_CAPER	XLOC_004794	GANAB	11:62392297-62414104	-1.17907	5e-05	0.000368349	yes
CTRL_CAPER	XLOC_007923	CKB	14:103985981-103989196	-1.17906	5e-05	0.000368349	yes
CTRL_CAPER	XLOC_011264	GALK1	17:73753996-73761285	-1.17886	5e-05	0.000368349	yes
CTRL_CAPER	XLOC_014684	LINC00342	2:96472799-96482510	-1.17671	5e-05	0.000368349	yes
CTRL_CAPER	XLOC_025972	KCND1	X:48818638-48828251	-1.17585	5e-05	0.000368349	yes
CTRL_CAPER	XLOC_003429	LIPA	10:90973325-91011660	-1.17516	5e-05	0.000368349	yes
CTRL_CAPER	XLOC_009307	PLEKHG4	16:67311412-67360661	-1.17272	5e-05	0.000368349	yes
CTRL_CAPER	XLOC_015961	EEF1A2	20:62119364-62130668	-1.17232	5e-05	0.000368349	yes
CTRL_CAPER	XLOC_018119	PLSCR4	3:145910121-145968966	-1.17181	5e-05	0.000368349	yes
CTRL_CAPER	XLOC_023816	PLAT	8:42032235-42065194	-1.17079	5e-05	0.000368349	yes
CTRL_CAPER	XLOC_020419	SLIT3	5:168093070-168728133	-1.1706	5e-05	0.000368349	yes
CTRL_CAPER	XLOC_017906	ACOX2	3:58490862-58522929	-1.16881	0.002	0.00896988	yes
CTRL_CAPER	XLOC_002237	KCNT2	1:196194912-196577499	-1.16804	5e-05	0.000368349	yes
CTRL_CAPER	XLOC_017378	PDIA5	3:122785855-122880953	-1.16717	5e-05	0.000368349	yes
CTRL_CAPER	XLOC_018308	-	3:15694174-15695232	-1.16707	0.01165	0.0383533	yes
CTRL_CAPER	XLOC_010655	RILP	17:1549419-1553392	-1.16527	0.00025	0.00152913	yes
CTRL_CAPER	XLOC_002957	KIF11	10:94352824-94415152	-1.16464	5e-05	0.000368349	yes
CTRL_CAPER	XLOC_008391	LOC100506874	15:85070426-85123412	-1.16234	0.00415	0.0166296	yes
CTRL_CAPER	XLOC_014525	PREPL	2:44502596-44999731	-1.16203	5e-05	0.000368349	yes
CTRL_CAPER	XLOC_004999	C11orf75	11:93211637-93276546	-1.16144	0.00345	0.0142391	yes
CTRL_CAPER	XLOC_011031	GHDC	17:40341005-40346550	-1.16104	5e-05	0.000368349	yes
CTRL_CAPER	XLOC_019579	CCNB1	5:68462836-68474072	-1.16037	5e-05	0.000368349	yes
CTRL_CAPER	XLOC_007820	ALDH6A1	14:74486058-74551196	-1.16021	5e-05	0.000368349	yes
CTRL_CAPER	XLOC_016561	APOBEC3B	22:39378403-39388784	-1.15952	0.0009	0.0045845	yes
CTRL_CAPER	XLOC_003292	SYT15	10:46951478-46970620	-1.15917	5e-05	0.000368349	yes
CTRL_CAPER	XLOC_013645	CENPA	2:27008881-27017457	-1.15742	5e-05	0.000368349	yes
CTRL_CAPER	XLOC_001569	COL8A2	1:36560841-36565850	-1.1559	5e-05	0.000368349	yes
CTRL_CAPER	XLOC_021070	SMPDL3A	6:123109970-123130865	-1.15401	5e-05	0.000368349	yes
CTRL_CAPER	XLOC_019580	CENPH	5:68485374-68506184	-1.15374	5e-05	0.000368349	yes
CTRL_CAPER	XLOC_013416	ZSCAN5A	19:56732678-56739659	-1.15275	0.0057	0.0215228	yes
CTRL_CAPER	XLOC_009202	LOC100652740	16:31212806-31214767	-1.14992	0.0019	0.00858736	yes
CTRL_CAPER	XLOC_000704	ANKRD34A	1:145470507-145475647	-1.14752	0.00015	0.00098034	yes
CTRL_CAPER	XLOC_010354	TMEM106A	17:41363858-41372207	-1.1464	5e-05	0.000368349	yes
CTRL_CAPER	XLOC_011774	PIGN	18:59711456-59854289	-1.14628	5e-05	0.000368349	yes
CTRL_CAPER	XLOC_005320	GNB3,LEPREL2	12:6937354-6957234	-1.1462	5e-05	0.000368349	yes
CTRL_CAPER	XLOC_015200	-	2:91805229-91848076	-1.14581	0.0002	0.00125702	yes
CTRL_CAPER	XLOC_004036	PPP1R32	11:61248584-61258400	-1.14536	0.01435	0.0455467	yes
CTRL_CAPER	XLOC_014700	FAHD2B	2:97749322-97760582	-1.14445	0.00235	0.0103084	yes
CTRL_CAPER	XLOC_017822	QARS	3:49133363-49142198	-1.1423	5e-05	0.000368349	yes
CTRL_CAPER	XLOC_006214	R3HDM2	12:57647545-57824581	-1.14133	5e-05	0.000368349	yes
CTRL_CAPER	XLOC_012977	TM6SF2	19:19375173-19384074	-1.13977	0.00345	0.0142391	yes
CTRL_CAPER	XLOC_017087	XYLB	3:38388250-38456467	-1.13835	0.0001	0.000686453	yes
CTRL_CAPER	XLOC_007584	CRIP2	14:105939274-105946507	-1.13802	5e-05	0.000368349	yes
CTRL_CAPER	XLOC_008522	GOLGA8A	15:34671268-34729667	-1.1378	5e-05	0.000368349	yes
CTRL_CAPER	XLOC_020966	TTK	6:80714321-80752337	-1.13737	5e-05	0.000368349	yes
CTRL_CAPER	XLOC_007757	C14orf37	14:58470807-58618847	-1.13571	5e-05	0.000368349	yes
CTRL_CAPER	XLOC_022394	CALU	7:128379345-128415844	-1.13485	5e-05	0.000368349	yes
CTRL_CAPER	XLOC_011682	ANKRD29	18:21179958-21242859	-1.13461	0.0001	0.000686453	yes
CTRL_CAPER	XLOC_006346	APPL2	12:105567074-105630008	-1.13458	5e-05	0.000368349	yes
CTRL_CAPER	XLOC_014133	RBM45	2:178977181-178994464	-1.13453	5e-05	0.000368349	yes
CTRL_CAPER	XLOC_016339	C21orf58	21:47721046-47743785	-1.13427	5e-05	0.000368349	yes
CTRL_CAPER	XLOC_012877	MAN2B1	19:12754739-12777591	-1.13367	5e-05	0.000368349	yes
CTRL_CAPER	XLOC_000610	GPSM2	1:109419602-109506118	-1.13162	0.0021	0.00934087	yes
CTRL_CAPER	XLOC_009472	LMF1	16:903633-1031318	-1.13113	5e-05	0.000368349	yes
CTRL_CAPER	XLOC_001148	CENPF	1:214776531-214837914	-1.13093	5e-05	0.000368349	yes
CTRL_CAPER	XLOC_017519	SMC4	3:160117429-160152820	-1.12564	5e-05	0.000368349	yes
CTRL_CAPER	XLOC_024972	-	9:99652142-99665241	-1.12488	5e-05	0.000368349	yes
CTRL_CAPER	XLOC_014017	ARHGEF4	2:131674223-131804836	-1.12465	5e-05	0.000368349	yes
CTRL_CAPER	XLOC_001084	PRELP	1:203444882-203460480	-1.12394	5e-05	0.000368349	yes
CTRL_CAPER	XLOC_022994	AASS	7:121713597-121784344	-1.12332	5e-05	0.000368349	yes
CTRL_CAPER	XLOC_008152	BUB1B,PAK6	15:40453209-40569688	-1.12283	5e-05	0.000368349	yes
CTRL_CAPER	XLOC_023559	WDR67	8:124084919-124164393	-1.12101	5e-05	0.000368349	yes
CTRL_CAPER	XLOC_008892	-	15:55831186-55834880	-1.12076	5e-05	0.000368349	yes
CTRL_CAPER	XLOC_003376	P4HA1	10:74766781-74856732	-1.12014	5e-05	0.000368349	yes
CTRL_CAPER	XLOC_011134	COL1A1	17:48261455-48279011	-1.11824	5e-05	0.000368349	yes
CTRL_CAPER	XLOC_018690	PTPN13	4:87515444-87736329	-1.11752	5e-05	0.000368349	yes
CTRL_CAPER	XLOC_017583	CHRD	3:184097860-184107617	-1.11748	0.00065	0.00347604	yes
CTRL_CAPER	XLOC_009125	PLK1	16:23690200-23724821	-1.11694	5e-05	0.000368349	yes
CTRL_CAPER	XLOC_000274	SERINC2	1:31882411-31907527	-1.11689	5e-05	0.000368349	yes
CTRL_CAPER	XLOC_000371	CDC20	1:43824625-43828874	-1.11592	5e-05	0.000368349	yes
CTRL_CAPER	XLOC_000254	THEMIS2	1:28199054-28213196	-1.11543	5e-05	0.000368349	yes
CTRL_CAPER	XLOC_001829	SORT1	1:109852186-109940563	-1.1139	5e-05	0.000368349	yes
CTRL_CAPER	XLOC_010754	AURKB	17:8108048-8113944	-1.11362	5e-05	0.000368349	yes
CTRL_CAPER	XLOC_022626	TWIST1	7:19153509-19157295	-1.11203	5e-05	0.000368349	yes
CTRL_CAPER	XLOC_011405	-	17:45089879-45091180	-1.11153	0.00585	0.0219699	yes
CTRL_CAPER	XLOC_009797	LRRC29	16:67241041-67260901	-1.11102	0.0002	0.00125702	yes
CTRL_CAPER	XLOC_024075	LYNX1	8:143845755-143859640	-1.11095	0.0008	0.00415044	yes
CTRL_CAPER	XLOC_019643	XRCC4	5:82373316-82649579	-1.11059	5e-05	0.000368349	yes
CTRL_CAPER	XLOC_014163	MFSD6	2:191273080-191367041	-1.10758	5e-05	0.000368349	yes
CTRL_CAPER	XLOC_005800	MLEC	12:121124942-121139667	-1.10618	5e-05	0.000368349	yes
CTRL_CAPER	XLOC_015504	MYBL2	20:42295708-42345122	-1.10577	5e-05	0.000368349	yes
CTRL_CAPER	XLOC_008553	OIP5	15:41601465-41624819	-1.10553	0.0002	0.00125702	yes
CTRL_CAPER	XLOC_002826	CDK1	10:62538088-62554610	-1.10458	5e-05	0.000368349	yes
CTRL_CAPER	XLOC_014731	UXS1	2:106709758-106810795	-1.10299	5e-05	0.000368349	yes
CTRL_CAPER	XLOC_014155	COL3A1	2:189839098-189877472	-1.1023	5e-05	0.000368349	yes
CTRL_CAPER	XLOC_004335	TTC12	11:113185250-113237114	-1.10151	5e-05	0.000368349	yes
CTRL_CAPER	XLOC_016090	CBR3	21:37503400-37528606	-1.10053	5e-05	0.000368349	yes
CTRL_CAPER	XLOC_024101	OPLAH	8:145106166-145115632	-1.10022	5e-05	0.000368349	yes
CTRL_CAPER	XLOC_007363	VASH1	14:77228234-77249363	-1.09974	5e-05	0.000368349	yes
CTRL_CAPER	XLOC_001664	SPATA6	1:48761043-48937876	-1.09965	5e-05	0.000368349	yes
CTRL_CAPER	XLOC_025414	SYTL5	X:37865834-37988073	-1.09864	5e-05	0.000368349	yes
CTRL_CAPER	XLOC_021142	SAMD5	6:147829827-147891157	-1.09793	5e-05	0.000368349	yes
CTRL_CAPER	XLOC_016641	MOV10L1	22:50528434-50600116	-1.09778	5e-05	0.000368349	yes
CTRL_CAPER	XLOC_025558	KIF4A	X:69509878-69640774	-1.09755	5e-05	0.000368349	yes
CTRL_CAPER	XLOC_000987	RABGAP1L	1:174128551-174964445	-1.09687	5e-05	0.000368349	yes
CTRL_CAPER	XLOC_020393	C5orf4	5:154198051-154230213	-1.09594	5e-05	0.000368349	yes
CTRL_CAPER	XLOC_009857	LDHD	16:75145757-75150670	-1.09548	0.01465	0.0462875	yes
CTRL_CAPER	XLOC_004866	CD248	11:66081197-66084575	-1.09528	5e-05	0.000368349	yes
CTRL_CAPER	XLOC_000663	OLFML3	1:114522029-114524875	-1.0949	5e-05	0.000368349	yes
CTRL_CAPER	XLOC_024555	DNM1	9:130928306-131017527	-1.09423	0.00185	0.00839779	yes
CTRL_CAPER	XLOC_022532	GALNT11	7:151722777-151819427	-1.09422	5e-05	0.000368349	yes
CTRL_CAPER	XLOC_015903	FAM65C	20:49202644-49253426	-1.09392	5e-05	0.000368349	yes
CTRL_CAPER	XLOC_003686	-	10:114584227-114585848	-1.09327	0.004	0.0161393	yes
CTRL_CAPER	XLOC_022144	ZNF107	7:64126510-64171404	-1.09298	5e-05	0.000368349	yes
CTRL_CAPER	XLOC_016877	NAGA	22:42454337-42466846	-1.09229	5e-05	0.000368349	yes
CTRL_CAPER	XLOC_012438	TRPM4	19:49661015-49715098	-1.09204	5e-05	0.000368349	yes
CTRL_CAPER	XLOC_010241	CCL2	17:32582295-32584222	-1.09158	5e-05	0.000368349	yes
CTRL_CAPER	XLOC_018202	TNFSF10	3:172223297-172241297	-1.09125	0.0006	0.00325396	yes
CTRL_CAPER	XLOC_025507	MAGED1	X:51546154-51645450	-1.09022	5e-05	0.000368349	yes
CTRL_CAPER	XLOC_012004	CNN1	19:11649578-11661138	-1.08974	5e-05	0.000368349	yes
CTRL_CAPER	XLOC_014554	EFEMP1	2:56093096-56151298	-1.08968	5e-05	0.000368349	yes
CTRL_CAPER	XLOC_013042	HSPB6	19:36245466-36247930	-1.0891	5e-05	0.000368349	yes
CTRL_CAPER	XLOC_014471	IFT172	2:27665232-27712629	-1.08838	5e-05	0.000368349	yes
CTRL_CAPER	XLOC_013691	LTBP1	2:33172368-33624576	-1.08813	5e-05	0.000368349	yes
CTRL_CAPER	XLOC_023431	TRIM55	8:67039277-67087720	-1.08729	5e-05	0.000368349	yes
CTRL_CAPER	XLOC_011566	C18orf54	18:51885170-51908404	-1.08727	5e-05	0.000368349	yes
CTRL_CAPER	XLOC_023591	PTP4A3	8:142432006-142441620	-1.0868	0.007	0.0254949	yes
CTRL_CAPER	XLOC_019476	LOC100505806	5:9546311-9550410	-1.08669	5e-05	0.000368349	yes
CTRL_CAPER	XLOC_006745	CLN5	13:77566058-77576949	-1.08653	5e-05	0.000368349	yes
CTRL_CAPER	XLOC_020356	DPYSL3	5:146770370-146889619	-1.08578	5e-05	0.000368349	yes
CTRL_CAPER	XLOC_015420	TPX2	20:30326903-30389603	-1.08556	5e-05	0.000368349	yes
CTRL_CAPER	XLOC_013441	ZNF497	19:58858097-58874214	-1.08537	0.00295	0.0124501	yes
CTRL_CAPER	XLOC_017745	PLCD1	3:38048926-38071154	-1.08454	5e-05	0.000368349	yes
CTRL_CAPER	XLOC_000866	PEAR1	1:156863489-156886226	-1.08384	5e-05	0.000368349	yes
CTRL_CAPER	XLOC_011987	SLC44A2	19:10713120-10755235	-1.08159	5e-05	0.000368349	yes
CTRL_CAPER	XLOC_023822	RNF170	8:42704779-42751866	-1.08113	5e-05	0.000368349	yes
CTRL_CAPER	XLOC_017988	GCSAM	3:111839687-111852152	-1.08104	0.00025	0.00152913	yes
CTRL_CAPER	XLOC_013238	TMEM143	19:48835615-48867186	-1.08098	0.0001	0.000686453	yes
CTRL_CAPER	XLOC_026052	ERCC6L	X:71401525-71483814	-1.08091	0.0004	0.00231651	yes
CTRL_CAPER	XLOC_019528	FBXO4	5:41925355-41941693	-1.08038	5e-05	0.000368349	yes
CTRL_CAPER	XLOC_014635	LOXL3	2:74753773-74784678	-1.08036	0.002	0.00896988	yes
CTRL_CAPER	XLOC_021636	SIM1	6:100832808-100912902	-1.07843	5e-05	0.000368349	yes
CTRL_CAPER	XLOC_007541	MEG9	14:101536247-101539274	-1.07722	0.0007	0.00370138	yes
CTRL_CAPER	XLOC_003401	ZCCHC24	10:81142080-81205383	-1.07602	5e-05	0.000368349	yes
CTRL_CAPER	XLOC_024746	IFNE	9:21454098-21559697	-1.07266	5e-05	0.000368349	yes
CTRL_CAPER	XLOC_024630	OLFM1	9:137967088-138013030	-1.0701	0.0058	0.0218158	yes
CTRL_CAPER	XLOC_012148	-	19:23732509-23741656	-1.06877	5e-05	0.000368349	yes
CTRL_CAPER	XLOC_004914	DHCR7	11:71145456-71159477	-1.06864	5e-05	0.000368349	yes
CTRL_CAPER	XLOC_014959	PGAP1	2:197697727-197791454	-1.06828	5e-05	0.000368349	yes
CTRL_CAPER	XLOC_025207	SAPCD2	9:139956578-139965028	-1.06814	5e-05	0.000368349	yes
CTRL_CAPER	XLOC_014884	SPC25	2:169727400-169746944	-1.06799	5e-05	0.000368349	yes
CTRL_CAPER	XLOC_012778	SLC25A23	19:6440074-6459781	-1.06671	5e-05	0.000368349	yes
CTRL_CAPER	XLOC_016876	CENPM	22:42334740-42343148	-1.06629	0.00485	0.0188648	yes
CTRL_CAPER	XLOC_014429	MATN3	2:20191812-20212455	-1.06557	5e-05	0.000368349	yes
CTRL_CAPER	XLOC_017875	TNNC1	3:52485106-52488057	-1.06556	0.00965	0.0330282	yes
CTRL_CAPER	XLOC_020826	DEF6	6:35265594-35289548	-1.065	0.00055	0.00302666	yes
CTRL_CAPER	XLOC_020638	FAM8A1	6:17600517-17611950	-1.06472	5e-05	0.000368349	yes
CTRL_CAPER	XLOC_014066	GALNT5	2:158114013-158171376	-1.06414	5e-05	0.000368349	yes
CTRL_CAPER	XLOC_017876	NT5DC2	3:52529355-52569093	-1.06394	5e-05	0.000368349	yes
CTRL_CAPER	XLOC_009852	GLG1	16:74481324-74641042	-1.06278	5e-05	0.000368349	yes
CTRL_CAPER	XLOC_010617	SLC25A10	17:79679265-79688064	-1.06217	5e-05	0.000368349	yes
CTRL_CAPER	XLOC_019618	F2RL1	5:76114832-76131140	-1.06184	5e-05	0.000368349	yes
CTRL_CAPER	XLOC_007937	JAG2	14:105607317-105635161	-1.06055	0.0004	0.00231651	yes
CTRL_CAPER	XLOC_023095	EZH2	7:148504463-148581441	-1.06038	5e-05	0.000368349	yes
CTRL_CAPER	XLOC_021112	PDE7B	6:136172833-136516709	-1.06023	5e-05	0.000368349	yes
CTRL_CAPER	XLOC_016847	NPTXR	22:39214455-39240017	-1.05973	0.0002	0.00125702	yes
CTRL_CAPER	XLOC_001541	SPOCD1	1:32256024-32281580	-1.05919	5e-05	0.000368349	yes
CTRL_CAPER	XLOC_023935	TRIQK	8:93895757-93978372	-1.05805	5e-05	0.000368349	yes
CTRL_CAPER	XLOC_008593	SHF	15:45459411-45493373	-1.05747	5e-05	0.000368349	yes
CTRL_CAPER	XLOC_005802	ACADS	12:121163570-121177811	-1.05738	0.00015	0.00098034	yes
CTRL_CAPER	XLOC_006896	DCLK1	13:36342788-36705514	-1.05704	5e-05	0.000368349	yes
CTRL_CAPER	XLOC_018474	HTRA3	4:8271488-8308838	-1.05466	0.00105	0.00521747	yes
CTRL_CAPER	XLOC_004679	TP53I11	11:44785975-44972857	-1.05272	5e-05	0.000368349	yes
CTRL_CAPER	XLOC_015576	CASS4	20:54987167-55034462	-1.05258	5e-05	0.000368349	yes
CTRL_CAPER	XLOC_016588	CSDC2	22:41957013-41972670	-1.05217	5e-05	0.000368349	yes
CTRL_CAPER	XLOC_000388	KIF2C	1:45205424-45233467	-1.05199	5e-05	0.000368349	yes
CTRL_CAPER	XLOC_010420	NXPH3	17:47653297-47661172	-1.05162	5e-05	0.000368349	yes
CTRL_CAPER	XLOC_016932	DENND6B	22:50750213-50765489	-1.05157	5e-05	0.000368349	yes
CTRL_CAPER	XLOC_011766	ALPK2	18:56148478-56296189	-1.05127	5e-05	0.000368349	yes
CTRL_CAPER	XLOC_025106	PIP5KL1	9:130683807-130693076	-1.05097	0.00705	0.0256514	yes
CTRL_CAPER	XLOC_010331	ATP6V0A1	17:40610861-40674597	-1.05054	5e-05	0.000368349	yes
CTRL_CAPER	XLOC_014745	NPHP1	2:110880912-110962639	-1.05044	0.00025	0.00152913	yes
CTRL_CAPER	XLOC_010894	MYO1D	17:30819627-31204114	-1.05042	5e-05	0.000368349	yes
CTRL_CAPER	XLOC_003588	LOC387723	10:131862159-131909081	-1.04841	0.0013	0.00626352	yes
CTRL_CAPER	XLOC_023514	OSR2	8:99956630-99964328	-1.04792	5e-05	0.000368349	yes
CTRL_CAPER	XLOC_014653	CAPG	2:85621630-85641197	-1.04782	5e-05	0.000368349	yes
CTRL_CAPER	XLOC_019223	PRSS12	4:119201192-119274162	-1.04687	5e-05	0.000368349	yes
CTRL_CAPER	XLOC_013884	NCAPH	2:97001483-97041274	-1.04671	5e-05	0.000368349	yes
CTRL_CAPER	XLOC_006243	TMBIM4	12:66530716-66563807	-1.0465	5e-05	0.000368349	yes
CTRL_CAPER	XLOC_017043	KAT2B	3:20081523-20195896	-1.0411	5e-05	0.000368349	yes
CTRL_CAPER	XLOC_021428	RGL2,TAPBP,ZBTB22	6:33259346-33285756	-1.0406	5e-05	0.000368349	yes
CTRL_CAPER	XLOC_019727	CHSY3	5:129240522-129522327	-1.04038	0.00135	0.00645329	yes
CTRL_CAPER	XLOC_022299	MOSPD3	7:100209724-100213000	-1.04018	5e-05	0.000368349	yes
CTRL_CAPER	XLOC_021689	MAN1A1	6:119498365-119670931	-1.03567	5e-05	0.000368349	yes
CTRL_CAPER	XLOC_016851	RPL3	22:39708886-39715670	-1.0326	5e-05	0.000368349	yes
CTRL_CAPER	XLOC_009115	EEF2K	16:22217591-22300066	-1.03135	5e-05	0.000368349	yes
CTRL_CAPER	XLOC_009864	TMEM231	16:75572014-75590170	-1.03048	5e-05	0.000368349	yes
CTRL_CAPER	XLOC_025202	CLIC3	9:139889059-139891024	-1.03034	5e-05	0.000368349	yes
CTRL_CAPER	XLOC_024562	ODF2	9:131217433-131263571	-1.02953	5e-05	0.000368349	yes
CTRL_CAPER	XLOC_002855	COL13A1	10:71561643-71718940	-1.02891	5e-05	0.000368349	yes
CTRL_CAPER	XLOC_006843	SKA3	13:21727672-21753223	-1.02845	0.0019	0.00858736	yes
CTRL_CAPER	XLOC_004693	LRP4	11:46867961-46940173	-1.02581	5e-05	0.000368349	yes
CTRL_CAPER	XLOC_022030	HOXA-AS4,HOXA11-AS	7:27202056-27230595	-1.02488	0.0087	0.0303823	yes
CTRL_CAPER	XLOC_004981	-	11:86534415-86646603	-1.0246	0.01425	0.0452786	yes
CTRL_CAPER	XLOC_021081	CENPW	6:126661222-126801821	-1.02447	5e-05	0.000368349	yes
CTRL_CAPER	XLOC_010465	PRR11	17:57232859-57284070	-1.02446	5e-05	0.000368349	yes
CTRL_CAPER	XLOC_019750	TXNDC15	5:134209459-134237323	-1.02438	5e-05	0.000368349	yes
CTRL_CAPER	XLOC_007856	GALC	14:88399355-88460009	-1.02007	5e-05	0.000368349	yes
CTRL_CAPER	XLOC_014302	ARMC9	2:232063293-232241213	-1.01996	5e-05	0.000368349	yes
CTRL_CAPER	XLOC_016740	FAM211B	22:24979717-25024972	-1.01917	0.0003	0.00179655	yes
CTRL_CAPER	XLOC_000628	AHCYL1	1:110527386-110566364	-1.01797	5e-05	0.000368349	yes
CTRL_CAPER	XLOC_001098	CDK18	1:205473683-205501921	-1.01677	0.00365	0.0149629	yes
CTRL_CAPER	XLOC_013391	TNNT1	19:55644160-55660606	-1.01631	5e-05	0.000368349	yes
CTRL_CAPER	XLOC_020980	C6orf162	6:87992696-88052043	-1.01627	0.00015	0.00098034	yes
CTRL_CAPER	XLOC_008555	LTK	15:41795839-41806085	-1.01514	0.00775	0.0277555	yes
CTRL_CAPER	XLOC_019319	NEK1	4:170314420-170533778	-1.01478	5e-05	0.000368349	yes
CTRL_CAPER	XLOC_010485	MRC2	17:60704761-60770962	-1.01467	5e-05	0.000368349	yes
CTRL_CAPER	XLOC_012444	FLT3LG	19:49977465-49989488	-1.01357	5e-05	0.000368349	yes
CTRL_CAPER	XLOC_012845	CDKN2D	19:10677137-10679655	-1.01241	5e-05	0.000368349	yes
CTRL_CAPER	XLOC_017026	SLC6A6	3:14444077-14583588	-1.01091	5e-05	0.000368349	yes
CTRL_CAPER	XLOC_017020	FBLN2	3:13590608-13679922	-1.01067	5e-05	0.000368349	yes
CTRL_CAPER	XLOC_010377	ACBD4	17:43209966-43221543	-1.01061	5e-05	0.000368349	yes
CTRL_CAPER	XLOC_015269	-	2:206983722-206984292	-1.01047	0.0105	0.0353325	yes
CTRL_CAPER	XLOC_019870	SGCD	5:155753766-156194799	-1.00981	5e-05	0.000368349	yes
CTRL_CAPER	XLOC_009397	WFDC1	16:84328277-84363450	-1.00929	5e-05	0.000368349	yes
CTRL_CAPER	XLOC_016999	CRELD1	3:9975433-9996471	-1.00918	5e-05	0.000368349	yes
CTRL_CAPER	XLOC_007863	EFCAB11	14:90263468-90421089	-1.00831	0.00065	0.00347604	yes
CTRL_CAPER	XLOC_008445	MCTP2	15:94841429-95027181	-1.00826	0.00215	0.00953132	yes
CTRL_CAPER	XLOC_019883	PTTG1	5:159848864-159855746	-1.00733	5e-05	0.000368349	yes
CTRL_CAPER	XLOC_017002	FANCD2	3:10059175-10149915	-1.00725	0.00025	0.00152913	yes
CTRL_CAPER	XLOC_017824	LAMB2	3:49158546-49170599	-1.00669	5e-05	0.000368349	yes
CTRL_CAPER	XLOC_013727	CRIPT	2:46844324-46852881	-1.00495	5e-05	0.000368349	yes
CTRL_CAPER	XLOC_006762	GPC6	13:93879077-95060274	-1.00473	5e-05	0.000368349	yes
CTRL_CAPER	XLOC_022777	GUSB	7:65425670-65447301	-1.00408	5e-05	0.000368349	yes
CTRL_CAPER	XLOC_005111	MCAM	11:119179233-119188460	-1.00392	5e-05	0.000368349	yes
CTRL_CAPER	XLOC_001942	MTMR11	1:149900267-149908852	-1.00329	5e-05	0.000368349	yes
CTRL_CAPER	XLOC_006368	MMAB	12:109991519-110011358	-1.00312	5e-05	0.000368349	yes
CTRL_CAPER	XLOC_016441	GNAZ	22:23401592-23484241	-1.00171	5e-05	0.000368349	yes
CTRL_CAPER	XLOC_022978	TMEM168	7:112405775-112430478	-1.00057	5e-05	0.000368349	yes
CTRL_CAPER	XLOC_000442	PODN	1:53527723-53551174	-0.999593	5e-05	0.000368349	yes
CTRL_CAPER	XLOC_025466	HDAC6	X:48660486-48683393	-0.999122	5e-05	0.000368349	yes
CTRL_CAPER	XLOC_003107	ACADSB	10:124768428-124817806	-0.998701	0.00055	0.00302666	yes
CTRL_CAPER	XLOC_008524	GOLGA8B	15:34817482-34875771	-0.998566	5e-05	0.000368349	yes
CTRL_CAPER	XLOC_025258	-	9:81843131-81844240	-0.998222	0.00025	0.00152913	yes
CTRL_CAPER	XLOC_010860	SPAG5	17:26904576-26926135	-0.996097	5e-05	0.000368349	yes
CTRL_CAPER	XLOC_023448	RDH10	8:74206836-74237520	-0.995858	5e-05	0.000368349	yes
CTRL_CAPER	XLOC_012028	CALR	19:13049413-13055304	-0.995196	5e-05	0.000368349	yes
CTRL_CAPER	XLOC_014761	CKAP2L	2:113493932-113522301	-0.994766	5e-05	0.000368349	yes
CTRL_CAPER	XLOC_010324	FKBP10	17:39968961-39979469	-0.994084	5e-05	0.000368349	yes
CTRL_CAPER	XLOC_017979	KIAA1524	3:108268276-108413693	-0.993394	5e-05	0.000368349	yes
CTRL_CAPER	XLOC_024275	GALT	9:34646585-34650867	-0.992419	5e-05	0.000368349	yes
CTRL_CAPER	XLOC_022069	ANLN	7:36363758-36493400	-0.991547	5e-05	0.000368349	yes
CTRL_CAPER	XLOC_019262	RNF150	4:141782225-142054659	-0.991096	5e-05	0.000368349	yes
CTRL_CAPER	XLOC_008240	LOC283663	15:57592562-57599967	-0.991029	0.0138	0.0440791	yes
CTRL_CAPER	XLOC_016456	SUSD2	22:24577443-24585074	-0.990657	0.00025	0.00152913	yes
CTRL_CAPER	XLOC_026165	2013-09-06	X:118749686-118827333	-0.989734	5e-05	0.000368349	yes
CTRL_CAPER	XLOC_007640	EFS	14:23825607-23835533	-0.988338	5e-05	0.000368349	yes
CTRL_CAPER	XLOC_015610	CDH4	20:59827481-60515673	-0.98799	5e-05	0.000368349	yes
CTRL_CAPER	XLOC_013598	C2orf48,RRM2	2:10262694-10350942	-0.987955	5e-05	0.000368349	yes
CTRL_CAPER	XLOC_002902	PLAC9	10:81892257-81904784	-0.987274	0.0028	0.0118961	yes
CTRL_CAPER	XLOC_008460	ALDH1A3	15:101420008-101456831	-0.986778	5e-05	0.000368349	yes
CTRL_CAPER	XLOC_007844	SPTLC2	14:77972339-78083110	-0.986171	5e-05	0.000368349	yes
CTRL_CAPER	XLOC_004978	SYTL2	11:85405263-85522178	-0.986041	5e-05	0.000368349	yes
CTRL_CAPER	XLOC_000521	IFI44,IFI44L	1:79085703-79129803	-0.986023	5e-05	0.000368349	yes
CTRL_CAPER	XLOC_003476	HPSE2	10:100216833-100995632	-0.985307	0.0002	0.00125702	yes
CTRL_CAPER	XLOC_021230	TUBB2B	6:3224494-3227968	-0.983058	0.0005	0.00279151	yes
CTRL_CAPER	XLOC_019180	EMCN	4:101316497-101439250	-0.98229	5e-05	0.000368349	yes
CTRL_CAPER	XLOC_006657	NHLRC3	13:39612447-39624246	-0.982244	5e-05	0.000368349	yes
CTRL_CAPER	XLOC_008376	LOC440297	15:82753446-82798323	-0.982146	5e-05	0.000368349	yes
CTRL_CAPER	XLOC_001732	DEPDC1	1:68939834-68962799	-0.981637	5e-05	0.000368349	yes
CTRL_CAPER	XLOC_006262	TRHDE-AS1	12:72647286-73059422	-0.981493	0.0015	0.00705479	yes
CTRL_CAPER	XLOC_012967	CRLF1	19:18703869-18717660	-0.979298	5e-05	0.000368349	yes
CTRL_CAPER	XLOC_023325	CDCA2	8:25316512-25367594	-0.978489	5e-05	0.000368349	yes
CTRL_CAPER	XLOC_007081	GAS6	13:114518582-114567046	-0.976117	5e-05	0.000368349	yes
CTRL_CAPER	XLOC_002366	TMEM63A	1:225997796-226070420	-0.975462	5e-05	0.000368349	yes
CTRL_CAPER	XLOC_021404	PRRT1	6:32116139-32119720	-0.973707	0.001	0.00500996	yes
CTRL_CAPER	XLOC_001696	DHCR24	1:55315299-55352921	-0.972596	5e-05	0.000368349	yes
CTRL_CAPER	XLOC_004947	MAP6	11:75297962-75379479	-0.971621	0.0006	0.00325396	yes
CTRL_CAPER	XLOC_022223	CD36	7:80231503-80308593	-0.971343	5e-05	0.000368349	yes
CTRL_CAPER	XLOC_006278	LIN7A	12:81187852-81331694	-0.970873	0.00115	0.0056357	yes
CTRL_CAPER	XLOC_002968	PLCE1	10:95753745-96088149	-0.970427	5e-05	0.000368349	yes
CTRL_CAPER	XLOC_018073	FAM86HP	3:129800673-129830276	-0.970065	0.00905	0.0313347	yes
CTRL_CAPER	XLOC_001837	SLC16A4	1:110905472-110933730	-0.969884	5e-05	0.000368349	yes
CTRL_CAPER	XLOC_009389	CDH13	16:82660398-83830215	-0.969439	5e-05	0.000368349	yes
CTRL_CAPER	XLOC_007185	DCAF11	14:24583905-24594457	-0.968356	5e-05	0.000368349	yes
CTRL_CAPER	XLOC_008455	SYNM	15:99645285-99675800	-0.968201	5e-05	0.000368349	yes
CTRL_CAPER	XLOC_003048	ADD3	10:111705316-111895373	-0.96819	5e-05	0.000368349	yes
CTRL_CAPER	XLOC_005714	PARPBP	12:102513955-102591614	-0.967258	5e-05	0.000368349	yes
CTRL_CAPER	XLOC_017855	C3orf18	3:50595454-50623182	-0.966539	5e-05	0.000368349	yes
CTRL_CAPER	XLOC_004044	FADS2	11:61567096-61634884	-0.966057	5e-05	0.000368349	yes
CTRL_CAPER	XLOC_017206	PPM1M	3:52279757-52284615	-0.965777	5e-05	0.000368349	yes
CTRL_CAPER	XLOC_016639	CRELD2	22:50296851-50321186	-0.963943	5e-05	0.000368349	yes
CTRL_CAPER	XLOC_018587	PDGFRA	4:55095263-55164412	-0.963793	5e-05	0.000368349	yes
CTRL_CAPER	XLOC_024505	CNTRL	9:123850573-123939886	-0.962648	5e-05	0.000368349	yes
CTRL_CAPER	XLOC_000401	AKR1A1	1:46016454-46035723	-0.960826	5e-05	0.000368349	yes
CTRL_CAPER	XLOC_010852	IFT20	17:26646120-26662515	-0.960394	5e-05	0.000368349	yes
CTRL_CAPER	XLOC_006895	MAB21L1	13:35516423-36246874	-0.960033	5e-05	0.000368349	yes
CTRL_CAPER	XLOC_006342	GLT8D2	12:104359592-104457972	-0.958532	5e-05	0.000368349	yes
CTRL_CAPER	XLOC_022662	HOXA11	7:27202056-27230595	-0.958376	5e-05	0.000368349	yes
CTRL_CAPER	XLOC_018125	HLTF	3:148747903-148820610	-0.958113	5e-05	0.000368349	yes
CTRL_CAPER	XLOC_004621	SERGEF	11:17809594-18034637	-0.957472	0.0002	0.00125702	yes
CTRL_CAPER	XLOC_024295	RECK	9:36036909-36124452	-0.957302	5e-05	0.000368349	yes
CTRL_CAPER	XLOC_012453	RCN3	19:50030874-50046890	-0.955857	5e-05	0.000368349	yes
CTRL_CAPER	XLOC_016159	COL6A2	21:47518032-47552763	-0.955063	5e-05	0.000368349	yes
CTRL_CAPER	XLOC_014902	GPR155	2:175296298-175351816	-0.954772	5e-05	0.000368349	yes
CTRL_CAPER	XLOC_023469	LRRCC1	8:86019322-86058315	-0.954523	5e-05	0.000368349	yes
CTRL_CAPER	XLOC_008504	MTMR10	15:31196054-31283840	-0.954474	5e-05	0.000368349	yes
CTRL_CAPER	XLOC_017116	KRBOX1	3:42975735-42984284	-0.954247	0.00055	0.00302666	yes
CTRL_CAPER	XLOC_012856	EPOR	19:11487880-11495018	-0.95379	0.0002	0.00125702	yes
CTRL_CAPER	XLOC_011176	RNFT1	17:58029722-58042117	-0.9537	5e-05	0.000368349	yes
CTRL_CAPER	XLOC_013386	CDC42EP5	19:54976209-54984422	-0.952645	5e-05	0.000368349	yes
CTRL_CAPER	XLOC_010858	PIGS	17:26880405-26898887	-0.951296	5e-05	0.000368349	yes
CTRL_CAPER	XLOC_018979	LOC100996623	4:15665915-15683239	-0.950788	0.00015	0.00098034	yes
CTRL_CAPER	XLOC_018477	CPZ	4:8594386-8621488	-0.950782	5e-05	0.000368349	yes
CTRL_CAPER	XLOC_008130	ARHGAP11A	15:32907586-32931868	-0.950628	5e-05	0.000368349	yes
CTRL_CAPER	XLOC_019351	MLF1IP	4:185570766-185655286	-0.95058	5e-05	0.000368349	yes
CTRL_CAPER	XLOC_018780	PLK4	4:128802015-128820379	-0.949163	5e-05	0.000368349	yes
CTRL_CAPER	XLOC_009888	GINS2	16:85711279-85722588	-0.948884	0.00395	0.0159774	yes
CTRL_CAPER	XLOC_006373	C12orf76	12:110478982-110505500	-0.947271	0.0014	0.00665524	yes
CTRL_CAPER	XLOC_010590	C1QTNF1	17:77015290-77045870	-0.947128	0.00035	0.00206296	yes
CTRL_CAPER	XLOC_012854	RAB3D	19:11406823-11450344	-0.946422	5e-05	0.000368349	yes
CTRL_CAPER	XLOC_010446	STXBP4	17:53046122-53241449	-0.944594	5e-05	0.000368349	yes
CTRL_CAPER	XLOC_001336	MEGF6	1:3403505-3528059	-0.944543	5e-05	0.000368349	yes
CTRL_CAPER	XLOC_023899	IL7	8:79645006-79849929	-0.943544	5e-05	0.000368349	yes
CTRL_CAPER	XLOC_025359	CA5B	X:15756411-15805748	-0.942828	5e-05	0.000368349	yes
CTRL_CAPER	XLOC_010904	SLFN11	17:33677323-33700720	-0.942133	5e-05	0.000368349	yes
CTRL_CAPER	XLOC_007433	HHIPL1	14:100111479-100143011	-0.939607	5e-05	0.000368349	yes
CTRL_CAPER	XLOC_003090	INPP5F	10:121485558-121588690	-0.936601	5e-05	0.000368349	yes
CTRL_CAPER	XLOC_001578	LOC728431	1:37920479-37940044	-0.935508	0.0156	0.0486779	yes
CTRL_CAPER	XLOC_016934	LMF2	22:50941170-50946138	-0.935308	5e-05	0.000368349	yes
CTRL_CAPER	XLOC_011444	NDC80	18:2571509-2616634	-0.935301	5e-05	0.000368349	yes
CTRL_CAPER	XLOC_014983	ICA1L	2:203637872-203736371	-0.935161	0.0003	0.00179655	yes
CTRL_CAPER	XLOC_023606	GSDMD	8:144635556-144645232	-0.934578	5e-05	0.000368349	yes
CTRL_CAPER	XLOC_004844	CDCA5	11:64844926-64851656	-0.934424	5e-05	0.000368349	yes
CTRL_CAPER	XLOC_007657	DHRS1	14:24759801-24769039	-0.933615	5e-05	0.000368349	yes
CTRL_CAPER	XLOC_007343	COQ6	14:74399694-74486026	-0.933119	0.0006	0.00325396	yes
CTRL_CAPER	XLOC_006114	RACGAP1	12:50382944-50419313	-0.932841	5e-05	0.000368349	yes
CTRL_CAPER	XLOC_000479	PGM1	1:64058946-64125917	-0.932827	5e-05	0.000368349	yes
CTRL_CAPER	XLOC_021402	ATF6B	6:32083044-32096017	-0.93247	5e-05	0.000368349	yes
CTRL_CAPER	XLOC_009163	KIF22	16:29802033-29816706	-0.932147	5e-05	0.000368349	yes
CTRL_CAPER	XLOC_020896	SLC29A1	6:44187241-44201888	-0.93203	5e-05	0.000368349	yes
CTRL_CAPER	XLOC_025543	HEPH	X:65382432-65487231	-0.931312	0.0001	0.000686453	yes
CTRL_CAPER	XLOC_001660	STIL	1:47715810-47779840	-0.931223	5e-05	0.000368349	yes
CTRL_CAPER	XLOC_021131	PEX3	6:143771917-143811753	-0.929499	5e-05	0.000368349	yes
CTRL_CAPER	XLOC_014143	DNAJC10	2:183580867-183644341	-0.928422	5e-05	0.000368349	yes
CTRL_CAPER	XLOC_019459	TRIP13	5:892968-919196	-0.925598	5e-05	0.000368349	yes
CTRL_CAPER	XLOC_025096	RPL12	9:130186652-130265780	-0.923753	5e-05	0.000368349	yes
CTRL_CAPER	XLOC_004485	IGF2,INS,INS-IGF2	11:2150341-2182439	-0.923365	0.0006	0.00325396	yes
CTRL_CAPER	XLOC_003216	LOC100507347	10:17256244-17268897	-0.923092	0.0132	0.0425914	yes
CTRL_CAPER	XLOC_022884	MGC72080	7:97595838-97601655	-0.923024	0.0072	0.0260996	yes
CTRL_CAPER	XLOC_019136	COQ2	4:84184976-84206067	-0.922843	5e-05	0.000368349	yes
CTRL_CAPER	XLOC_014880	SCN9A	2:167051694-167232505	-0.922413	5e-05	0.000368349	yes
CTRL_CAPER	XLOC_007250	GNG2	14:52327021-52436518	-0.921369	5e-05	0.000368349	yes
CTRL_CAPER	XLOC_019756	TGFBI	5:135364583-135399507	-0.920147	5e-05	0.000368349	yes
CTRL_CAPER	XLOC_020996	MANEA	6:96025372-96057328	-0.920052	5e-05	0.000368349	yes
CTRL_CAPER	XLOC_009314	C16orf86	16:67696848-67702661	-0.919717	0.0134	0.0431413	yes
CTRL_CAPER	XLOC_021871	-	6:32830823-32832317	-0.919452	0.0062	0.0231	yes
CTRL_CAPER	XLOC_023756	PNMA2	8:26362195-26371483	-0.917806	5e-05	0.000368349	yes
CTRL_CAPER	XLOC_001940	SV2A	1:149874869-149889434	-0.916387	5e-05	0.000368349	yes
CTRL_CAPER	XLOC_001380	FBXO2	1:11708417-11723384	-0.916164	0.0074	0.0266788	yes
CTRL_CAPER	XLOC_000605	FAM102B	1:109102970-109181949	-0.915999	5e-05	0.000368349	yes
CTRL_CAPER	XLOC_012857	RGL3	19:11504731-11530018	-0.915801	0.00175	0.00801616	yes
CTRL_CAPER	XLOC_020368	PDGFRB	5:149493400-149535427	-0.915165	5e-05	0.000368349	yes
CTRL_CAPER	XLOC_017554	USP13	3:179370932-179507189	-0.914552	5e-05	0.000368349	yes
CTRL_CAPER	XLOC_023066	DENND2A	7:140218215-140305541	-0.91455	5e-05	0.000368349	yes
CTRL_CAPER	XLOC_015530	UBE2C	20:44441254-44445596	-0.914087	5e-05	0.000368349	yes
CTRL_CAPER	XLOC_018646	CXCL1	4:74735108-74737019	-0.913941	5e-05	0.000368349	yes
CTRL_CAPER	XLOC_001442	AKR7A2	1:19627851-19638649	-0.913791	5e-05	0.000368349	yes
CTRL_CAPER	XLOC_004140	BBS1	11:66278118-66301084	-0.912836	5e-05	0.000368349	yes
CTRL_CAPER	XLOC_024207	VLDLR	9:2535651-2656062	-0.912353	5e-05	0.000368349	yes
CTRL_CAPER	XLOC_016720	ZDHHC8P1	22:23732791-23744799	-0.912293	0.00395	0.0159774	yes
CTRL_CAPER	XLOC_006811	F10	13:113777108-113804093	-0.910992	5e-05	0.000368349	yes
CTRL_CAPER	XLOC_011850	ABCA7	19:1040101-1065571	-0.910772	5e-05	0.000368349	yes
CTRL_CAPER	XLOC_021221	SERPINB1	6:2832565-2842283	-0.910596	5e-05	0.000368349	yes
CTRL_CAPER	XLOC_005578	HSD17B6	12:57157107-57181574	-0.910194	0.0104	0.0350526	yes
CTRL_CAPER	XLOC_015827	DSN1	20:35380193-35402230	-0.909776	5e-05	0.000368349	yes
CTRL_CAPER	XLOC_005476	PRPF40B	12:50016479-50101381	-0.908201	0.0103	0.0348039	yes
CTRL_CAPER	XLOC_025901	PHKA2	X:18908413-19002689	-0.907431	5e-05	0.000368349	yes
CTRL_CAPER	XLOC_017314	ALCAM	3:105085556-105295757	-0.906398	5e-05	0.000368349	yes
CTRL_CAPER	XLOC_003331	ZWINT	10:58117198-58121034	-0.905345	5e-05	0.000368349	yes
CTRL_CAPER	XLOC_011019	LEPREL4	17:39958204-39968868	-0.904597	5e-05	0.000368349	yes
CTRL_CAPER	XLOC_016557	CBY1	22:39052657-39069946	-0.902125	5e-05	0.000368349	yes
CTRL_CAPER	XLOC_019496	LOC643401	5:27472370-27496508	-0.901788	0.0049	0.0190238	yes
CTRL_CAPER	XLOC_013696	VIT	2:36923832-37041937	-0.901538	0.00045	0.00256035	yes
CTRL_CAPER	XLOC_019800	PCDHB16	5:140560979-140565796	-0.900805	0.0004	0.00231651	yes
CTRL_CAPER	XLOC_002003	S100A3	1:153519808-153524403	-0.900019	0.0024	0.0105024	yes
CTRL_CAPER	XLOC_009751	CRNDE	16:54952694-54963101	-0.899977	5e-05	0.000368349	yes
CTRL_CAPER	XLOC_020263	P4HA2	5:131527217-131563646	-0.899533	5e-05	0.000368349	yes
CTRL_CAPER	XLOC_000520	PTGFR	1:78956727-79006386	-0.898813	5e-05	0.000368349	yes
CTRL_CAPER	XLOC_001494	STMN1	1:26210676-26233368	-0.898489	5e-05	0.000368349	yes
CTRL_CAPER	XLOC_025544	AR	X:66763873-66950461	-0.897199	5e-05	0.000368349	yes
CTRL_CAPER	XLOC_021286	CMAHP	6:25081294-25138620	-0.896834	0.0006	0.00325396	yes
CTRL_CAPER	XLOC_001972	THEM4	1:151843341-151882361	-0.896533	0.0005	0.00279151	yes
CTRL_CAPER	XLOC_006781	PCCA	13:100741268-101241046	-0.896206	0.0002	0.00125702	yes
CTRL_CAPER	XLOC_004984	FZD4	11:86650061-86666440	-0.895528	5e-05	0.000368349	yes
CTRL_CAPER	XLOC_016067	EVA1C	21:33784751-33887726	-0.895455	5e-05	0.000368349	yes
CTRL_CAPER	XLOC_011559	SKA1	18:47901391-47920538	-0.895371	5e-05	0.000368349	yes
CTRL_CAPER	XLOC_026319	L1CAM	X:153126968-153154444	-0.89522	5e-05	0.000368349	yes
CTRL_CAPER	XLOC_025519	GPR173	X:53078505-53109797	-0.894168	5e-05	0.000368349	yes
CTRL_CAPER	XLOC_021383	LY6G5C	6:31644434-31649331	-0.89412	0.0087	0.0303823	yes
CTRL_CAPER	XLOC_014179	SGOL2	2:201390864-201448818	-0.89386	5e-05	0.000368349	yes
CTRL_CAPER	XLOC_011756	TCF4	18:52889561-53303188	-0.893716	5e-05	0.000368349	yes
CTRL_CAPER	XLOC_024434	TDRD7	9:100174301-100258407	-0.892369	5e-05	0.000368349	yes
CTRL_CAPER	XLOC_015212	-	2:96484767-96486827	-0.8923	0.00375	0.0153041	yes
CTRL_CAPER	XLOC_005574	COQ10A	12:56660641-56664750	-0.892092	5e-05	0.000368349	yes
CTRL_CAPER	XLOC_019230	MAD2L1	4:120980555-120988013	-0.890739	5e-05	0.000368349	yes
CTRL_CAPER	XLOC_014535	MCFD2	2:47129008-47303275	-0.890721	5e-05	0.000368349	yes
CTRL_CAPER	XLOC_014694	LMAN2L	2:97371638-97405813	-0.890545	5e-05	0.000368349	yes
CTRL_CAPER	XLOC_004858	EFEMP2	11:65627871-65641078	-0.890197	5e-05	0.000368349	yes
CTRL_CAPER	XLOC_022258	DYNC1I1	7:95401817-95727736	-0.88915	0.0026	0.0112063	yes
CTRL_CAPER	XLOC_006195	TIMELESS	12:56810156-56843215	-0.888717	5e-05	0.000368349	yes
CTRL_CAPER	XLOC_023385	HGSNAT	8:42995591-43057970	-0.888451	5e-05	0.000368349	yes
CTRL_CAPER	XLOC_025154	SURF4	9:136228339-136242970	-0.887943	5e-05	0.000368349	yes
CTRL_CAPER	XLOC_024390	C9orf47,S1PR3	9:91605777-91620070	-0.887756	5e-05	0.000368349	yes
CTRL_CAPER	XLOC_021207	C6orf120	6:170102232-170124106	-0.886512	5e-05	0.000368349	yes
CTRL_CAPER	XLOC_014610	MCEE	2:71336805-71357394	-0.886421	0.00015	0.00098034	yes
CTRL_CAPER	XLOC_012382	CALM3	19:47104511-47114678	-0.886151	5e-05	0.000368349	yes
CTRL_CAPER	XLOC_006969	DHRS12	13:52342128-52378298	-0.885883	0.0045	0.0177495	yes
CTRL_CAPER	XLOC_004943	ARRB1	11:74971165-75062875	-0.885342	5e-05	0.000368349	yes
CTRL_CAPER	XLOC_001052	NEK7	1:198126107-198291550	-0.885326	5e-05	0.000368349	yes
CTRL_CAPER	XLOC_017867	POC1A	3:52109241-52188706	-0.884249	5e-05	0.000368349	yes
CTRL_CAPER	XLOC_015919	AURKA	20:54944441-54967351	-0.882377	5e-05	0.000368349	yes
CTRL_CAPER	XLOC_024700	PLGRKT	9:5357908-5437937	-0.88164	5e-05	0.000368349	yes
CTRL_CAPER	XLOC_005114	THY1	11:119252487-119369944	-0.881413	5e-05	0.000368349	yes
CTRL_CAPER	XLOC_005598	TSPAN31	12:58138783-58146230	-0.881343	0.0061	0.0227798	yes
CTRL_CAPER	XLOC_016248	CRYZL1	21:34961568-35014160	-0.880797	5e-05	0.000368349	yes
CTRL_CAPER	XLOC_025560	DLG3	X:69664704-69725340	-0.880775	5e-05	0.000368349	yes
CTRL_CAPER	XLOC_005989	MANSC1	12:12475463-12503186	-0.880688	5e-05	0.000368349	yes
CTRL_CAPER	XLOC_011944	STXBP2	19:7701987-7712759	-0.880576	5e-05	0.000368349	yes
CTRL_CAPER	XLOC_019733	SLC22A4	5:131630144-131731307	-0.880441	0.0008	0.00415044	yes
CTRL_CAPER	XLOC_003354	SLC25A16	10:70241965-70287280	-0.879599	5e-05	0.000368349	yes
CTRL_CAPER	XLOC_017713	SGOL1	3:20202084-20227919	-0.879299	0.0002	0.00125702	yes
CTRL_CAPER	XLOC_024561	CERCAM	9:131182758-131199630	-0.87918	5e-05	0.000368349	yes
CTRL_CAPER	XLOC_019708	SNCAIP	5:121647819-121814782	-0.879069	0.01145	0.0378571	yes
CTRL_CAPER	XLOC_003243	MKX	10:27961801-28037646	-0.878074	5e-05	0.000368349	yes
CTRL_CAPER	XLOC_009261	MT1X	16:56716381-56718108	-0.877535	5e-05	0.000368349	yes
CTRL_CAPER	XLOC_017149	PTH1R	3:46919235-46945289	-0.877511	0.0144	0.0456756	yes
CTRL_CAPER	XLOC_008521	LPCAT4	15:34651088-34659453	-0.877202	5e-05	0.000368349	yes
CTRL_CAPER	XLOC_023684	SGK223	8:8175176-8243945	-0.877089	5e-05	0.000368349	yes
CTRL_CAPER	XLOC_005717	HSP90B1	12:104324111-104341708	-0.87669	0.00795	0.0283188	yes
CTRL_CAPER	XLOC_003920	CREB3L1	11:46299227-46342972	-0.87625	5e-05	0.000368349	yes
CTRL_CAPER	XLOC_000670	ATP1A1	1:116915794-116961244	-0.875636	5e-05	0.000368349	yes
CTRL_CAPER	XLOC_009061	SNX29	16:12070562-12668146	-0.874818	5e-05	0.000368349	yes
CTRL_CAPER	XLOC_010131	TRPV2	17:16318855-16340392	-0.874452	5e-05	0.000368349	yes
CTRL_CAPER	XLOC_011343	PCYT2	17:79860071-79869340	-0.874329	5e-05	0.000368349	yes
CTRL_CAPER	XLOC_005640	TMEM19	12:72079877-72097840	-0.873748	5e-05	0.000368349	yes
CTRL_CAPER	XLOC_006974	NEK3	13:52706778-52733996	-0.873707	5e-05	0.000368349	yes
CTRL_CAPER	XLOC_023799	PPAPDC1B	8:38120647-38126765	-0.873562	5e-05	0.000368349	yes
CTRL_CAPER	XLOC_004326	DIXDC1	11:111807926-111893308	-0.873477	5e-05	0.000368349	yes
CTRL_CAPER	XLOC_013193	EML2	19:46112657-46148775	-0.87279	5e-05	0.000368349	yes
CTRL_CAPER	XLOC_015539	SLC2A10	20:45338278-45364986	-0.872763	5e-05	0.000368349	yes
CTRL_CAPER	XLOC_023441	SULF1	8:70378858-70573207	-0.872751	5e-05	0.000368349	yes
CTRL_CAPER	XLOC_008667	PIF1	15:65107830-65117838	-0.872306	0.0001	0.000686453	yes
CTRL_CAPER	XLOC_022506	ATP6V0E2	7:149564782-149577787	-0.871673	5e-05	0.000368349	yes
CTRL_CAPER	XLOC_023889	SBSPON	8:73976777-74005507	-0.871643	5e-05	0.000368349	yes
CTRL_CAPER	XLOC_014860	PLA2R1	2:160788596-160919126	-0.87118	5e-05	0.000368349	yes
CTRL_CAPER	XLOC_004557	DCHS1	11:6642554-6677080	-0.870527	5e-05	0.000368349	yes
CTRL_CAPER	XLOC_019189	CENPE	4:104026962-104119566	-0.87023	5e-05	0.000368349	yes
CTRL_CAPER	XLOC_006126	GALNT6	12:51745510-51909547	-0.868593	5e-05	0.000368349	yes
CTRL_CAPER	XLOC_002471	MIR3916	1:247363367-247374144	-0.86805	0.00145	0.00685053	yes
CTRL_CAPER	XLOC_024711	ZDHHC21	9:14611068-14693480	-0.866643	5e-05	0.000368349	yes
CTRL_CAPER	XLOC_007425	BDKRB1	14:96722546-96731100	-0.866207	0.0049	0.0190238	yes
CTRL_CAPER	XLOC_009708	C16orf58	16:31494438-31519714	-0.865838	5e-05	0.000368349	yes
CTRL_CAPER	XLOC_004549	PRKCDBP	11:6340175-6341740	-0.865564	5e-05	0.000368349	yes
CTRL_CAPER	XLOC_004285	ENDOD1	11:94822973-94865815	-0.864902	5e-05	0.000368349	yes
CTRL_CAPER	XLOC_015860	KCNS1	20:43720949-43729753	-0.864734	0.0002	0.00125702	yes
CTRL_CAPER	XLOC_025526	TRO	X:54946995-54957864	-0.864609	5e-05	0.000368349	yes
CTRL_CAPER	XLOC_020488	GFPT2	5:179727699-179780315	-0.864436	0.00115	0.0056357	yes
CTRL_CAPER	XLOC_017542	ECT2	3:172468474-172539264	-0.863196	5e-05	0.000368349	yes
CTRL_CAPER	XLOC_014483	GALNT14	2:31133330-31361592	-0.862732	5e-05	0.000368349	yes
CTRL_CAPER	XLOC_009826	PDXDC2P	16:70010199-70099851	-0.862577	5e-05	0.000368349	yes
CTRL_CAPER	XLOC_010688	ATP2A3	17:3827162-3867758	-0.862326	0.00205	0.00914914	yes
CTRL_CAPER	XLOC_022910	GAL3ST4	7:99756864-99766373	-0.862136	5e-05	0.000368349	yes
CTRL_CAPER	XLOC_018161	LOC730091	3:156465131-156534851	-0.86104	0.0001	0.000686453	yes
CTRL_CAPER	XLOC_005394	PLEKHA5	12:19282616-19529334	-0.860041	5e-05	0.000368349	yes
CTRL_CAPER	XLOC_017746	ACAA1	3:38080695-38178733	-0.859608	5e-05	0.000368349	yes
CTRL_CAPER	XLOC_014743	MALL	2:110841446-110874143	-0.859469	5e-05	0.000368349	yes
CTRL_CAPER	XLOC_006709	CKAP2	13:53029494-53050783	-0.858966	5e-05	0.000368349	yes
CTRL_CAPER	XLOC_024701	ERMP1	9:5784571-5833100	-0.85853	5e-05	0.000368349	yes
CTRL_CAPER	XLOC_015046	PTPRN	2:220154344-220174295	-0.857844	5e-05	0.000368349	yes
CTRL_CAPER	XLOC_012189	ZNF302	19:35168566-35177532	-0.857455	5e-05	0.000368349	yes
CTRL_CAPER	XLOC_004800	ZBTB3	11:62518434-62521656	-0.856907	0.00095	0.00479402	yes
CTRL_CAPER	XLOC_021007	GRIK2	6:101841599-102517958	-0.856089	5e-05	0.000368349	yes
CTRL_CAPER	XLOC_005589	MARS	12:57881735-57914300	-0.855838	5e-05	0.000368349	yes
CTRL_CAPER	XLOC_014207	NRP2	2:206547223-206662857	-0.855455	5e-05	0.000368349	yes
CTRL_CAPER	XLOC_008545	-	15:40978418-40982806	-0.854861	5e-05	0.000368349	yes
CTRL_CAPER	XLOC_006300	DCN	12:91538957-91576806	-0.853701	5e-05	0.000368349	yes
CTRL_CAPER	XLOC_018734	HADH	4:108910869-108956331	-0.852918	5e-05	0.000368349	yes
CTRL_CAPER	XLOC_004360	TMEM25	11:118401802-118436791	-0.85274	0.0001	0.000686453	yes
CTRL_CAPER	XLOC_023141	ESYT2	7:158523683-158622319	-0.852599	5e-05	0.000368349	yes
CTRL_CAPER	XLOC_020818	-	6:34246926-34253999	-0.851681	5e-05	0.000368349	yes
CTRL_CAPER	XLOC_024715	PSIP1	9:15463360-15511003	-0.851095	5e-05	0.000368349	yes
CTRL_CAPER	XLOC_008759	CIB2	15:78396990-78423878	-0.851058	5e-05	0.000368349	yes
CTRL_CAPER	XLOC_008776	STARD5	15:81489218-81616524	-0.850259	0.0057	0.0215228	yes
CTRL_CAPER	XLOC_008161	RAD51	15:40987326-41024356	-0.850089	0.0002	0.00125702	yes
CTRL_CAPER	XLOC_012092	GLT25D1	19:17666510-17694026	-0.849883	5e-05	0.000368349	yes
CTRL_CAPER	XLOC_010835	MFAP4	17:19240612-19290532	-0.849808	5e-05	0.000368349	yes
CTRL_CAPER	XLOC_000624	GSTM2	1:110210643-110226619	-0.849771	5e-05	0.000368349	yes
CTRL_CAPER	XLOC_019485	FAM105A	5:14581890-14616289	-0.849661	0.0001	0.000686453	yes
CTRL_CAPER	XLOC_004887	CDK2AP2	11:67273967-67276153	-0.849199	5e-05	0.000368349	yes
CTRL_CAPER	XLOC_010657	TLCD2	17:1606083-1613662	-0.848545	5e-05	0.000368349	yes
CTRL_CAPER	XLOC_007877	LGMN	14:93170151-93215047	-0.847923	5e-05	0.000368349	yes
CTRL_CAPER	XLOC_017189	HEMK1	3:50595454-50623182	-0.847662	0.00035	0.00206296	yes
CTRL_CAPER	XLOC_005762	ALDH2	12:112204690-112247842	-0.847484	5e-05	0.000368349	yes
CTRL_CAPER	XLOC_005509	TENC1	12:53436972-53473204	-0.846211	5e-05	0.000368349	yes
CTRL_CAPER	XLOC_023589	DENND3	8:142138719-142205901	-0.846201	0.00125	0.0060546	yes
CTRL_CAPER	XLOC_026178	C1GALT1C1	X:119759528-119764005	-0.846191	5e-05	0.000368349	yes
CTRL_CAPER	XLOC_023334	ESCO2	8:27632057-27662425	-0.845426	0.0019	0.00858736	yes
CTRL_CAPER	XLOC_023788	RNF122	8:33405272-33424643	-0.8447	0.00105	0.00521747	yes
CTRL_CAPER	XLOC_013375	MBOAT7	19:54677103-54693733	-0.844608	5e-05	0.000368349	yes
CTRL_CAPER	XLOC_010871	DHRS13,FLOT2	17:27206356-27230089	-0.843984	5e-05	0.000368349	yes
CTRL_CAPER	XLOC_015744	RALGAPA2	20:20370271-20693266	-0.843121	5e-05	0.000368349	yes
CTRL_CAPER	XLOC_000821	ATP8B2	1:154298004-154323819	-0.842655	5e-05	0.000368349	yes
CTRL_CAPER	XLOC_001742	CRYZ	1:75171033-75232361	-0.842509	0.0001	0.000686453	yes
CTRL_CAPER	XLOC_017173	DAG1	3:49506135-49573051	-0.841998	5e-05	0.000368349	yes
CTRL_CAPER	XLOC_018761	SYNPO2	4:119809995-119982402	-0.841355	5e-05	0.000368349	yes
CTRL_CAPER	XLOC_003567	CPXM2	10:125505151-125651500	-0.8404	5e-05	0.000368349	yes
CTRL_CAPER	XLOC_011650	EPB41L3	18:5392387-5544156	-0.839057	5e-05	0.000368349	yes
CTRL_CAPER	XLOC_009518	HCFC1R1	16:3072530-3077756	-0.838857	5e-05	0.000368349	yes
CTRL_CAPER	XLOC_008826	CIB1	15:90773318-90777279	-0.837931	5e-05	0.000368349	yes
CTRL_CAPER	XLOC_020252	ALDH7A1	5:125877532-125931082	-0.836659	5e-05	0.000368349	yes
CTRL_CAPER	XLOC_017664	CAMK1	3:9791627-9811668	-0.835722	0.00025	0.00152913	yes
CTRL_CAPER	XLOC_017527	SERPINI1	3:167453431-167543357	-0.83524	0.00015	0.00098034	yes
CTRL_CAPER	XLOC_002175	ANKRD45	1:173577474-173639001	-0.834724	0.01395	0.0444512	yes
CTRL_CAPER	XLOC_020634	-	6:16762136-16764367	-0.834144	0.002	0.00896988	yes
CTRL_CAPER	XLOC_015516	PABPC1L	20:43538682-43568217	-0.834049	5e-05	0.000368349	yes
CTRL_CAPER	XLOC_013052	COX7A1	19:36641823-36643771	-0.833112	5e-05	0.000368349	yes
CTRL_CAPER	XLOC_008299	THSD4	15:71433784-72075722	-0.832492	0.00085	0.00436639	yes
CTRL_CAPER	XLOC_025524	MAGED2	X:54834150-54842445	-0.832381	5e-05	0.000368349	yes
CTRL_CAPER	XLOC_009460	RGS11	16:318309-325914	-0.831732	0.0001	0.000686453	yes
CTRL_CAPER	XLOC_020967	BCKDHB	6:80816343-81055987	-0.830164	5e-05	0.000368349	yes
CTRL_CAPER	XLOC_022298	PCOLCE	7:100183955-100205798	-0.829601	5e-05	0.000368349	yes
CTRL_CAPER	XLOC_024477	HSDL2	9:115142188-115234980	-0.829497	5e-05	0.000368349	yes
CTRL_CAPER	XLOC_000108	PLOD1	1:11994723-12035599	-0.829156	5e-05	0.000368349	yes
CTRL_CAPER	XLOC_009506	ABCA3	16:2325878-2390747	-0.829036	5e-05	0.000368349	yes
CTRL_CAPER	XLOC_023492	TMEM67	8:94767071-94831462	-0.828463	5e-05	0.000368349	yes
CTRL_CAPER	XLOC_016418	P2RX6	22:21369441-21382302	-0.828335	0.0035	0.0144169	yes
CTRL_CAPER	XLOC_009080	C16orf45	16:15528324-15682116	-0.827391	5e-05	0.000368349	yes
CTRL_CAPER	XLOC_025610	PABPC5	X:90689596-90693583	-0.827058	0.0026	0.0112063	yes
CTRL_CAPER	XLOC_007819	ENTPD5	14:74399694-74486026	-0.826706	0.00415	0.0166296	yes
CTRL_CAPER	XLOC_013184	TRAPPC6A	19:45666185-45681501	-0.824952	0.0076	0.0273054	yes
CTRL_CAPER	XLOC_007205	G2E3	14:31028328-31089046	-0.824709	5e-05	0.000368349	yes
CTRL_CAPER	XLOC_018166	SHOX2	3:157813753-158288855	-0.824693	0.0002	0.00125702	yes
CTRL_CAPER	XLOC_022277	ZNF655	7:99155314-99174076	-0.824531	5e-05	0.000368349	yes
CTRL_CAPER	XLOC_014486	XDH	2:31557187-31637611	-0.822863	5e-05	0.000368349	yes
CTRL_CAPER	XLOC_004873	CTSF	11:66330934-66336047	-0.822555	5e-05	0.000368349	yes
CTRL_CAPER	XLOC_009058	RMI2	16:11439310-11445617	-0.822476	5e-05	0.000368349	yes
CTRL_CAPER	XLOC_016935	ODF3B,SCO2,TYMP	22:50946644-50971008	-0.821333	5e-05	0.000368349	yes
CTRL_CAPER	XLOC_016158	COL6A1	21:47401662-47424963	-0.821165	5e-05	0.000368349	yes
CTRL_CAPER	XLOC_017694	FGD5-AS1	3:14984285-15106822	-0.8211	0.00015	0.00098034	yes
CTRL_CAPER	XLOC_000421	CMPK1	1:47799468-47844511	-0.820089	5e-05	0.000368349	yes
CTRL_CAPER	XLOC_001378	EXOSC10	1:11126674-11159938	-0.819835	5e-05	0.000368349	yes
CTRL_CAPER	XLOC_001070	RNPEP	1:201951765-201975275	-0.819823	5e-05	0.000368349	yes
CTRL_CAPER	XLOC_000241	PIGV	1:27114028-27124894	-0.817795	5e-05	0.000368349	yes
CTRL_CAPER	XLOC_021522	RCAN2	6:46188466-46459804	-0.817774	5e-05	0.000368349	yes
CTRL_CAPER	XLOC_013654	ATRAID,CAD	2:27422454-27466859	-0.814755	5e-05	0.000368349	yes
CTRL_CAPER	XLOC_005565	ERBB3	12:56473808-56497291	-0.814226	0.009	0.0311912	yes
CTRL_CAPER	XLOC_002781	ZNF22	10:45493145-45500777	-0.813965	0.0001	0.000686453	yes
CTRL_CAPER	XLOC_005616	MSRB3	12:65672422-65860717	-0.813744	5e-05	0.000368349	yes
CTRL_CAPER	XLOC_008293	KIF23	15:69591293-69740764	-0.813554	5e-05	0.000368349	yes
CTRL_CAPER	XLOC_021768	LRP11	6:150139893-150244236	-0.813475	5e-05	0.000368349	yes
CTRL_CAPER	XLOC_018828	KIAA0922	4:154387497-154557863	-0.813448	5e-05	0.000368349	yes
CTRL_CAPER	XLOC_012287	SHKBP1	19:41082756-41097305	-0.812338	5e-05	0.000368349	yes
CTRL_CAPER	XLOC_024087	NAPRT1	8:144656827-144660610	-0.811761	5e-05	0.000368349	yes
CTRL_CAPER	XLOC_012834	COL5A3	19:10070236-10121147	-0.811241	5e-05	0.000368349	yes
CTRL_CAPER	XLOC_001479	FUCA1	1:24171535-24194859	-0.810702	5e-05	0.000368349	yes
CTRL_CAPER	XLOC_021224	SERPINB9	6:2887498-2903546	-0.810314	0.00175	0.00801616	yes
CTRL_CAPER	XLOC_009401	CRISPLD2	16:84853586-84943117	-0.809497	5e-05	0.000368349	yes
CTRL_CAPER	XLOC_001816	COL11A1	1:103341597-103574149	-0.809187	5e-05	0.000368349	yes
CTRL_CAPER	XLOC_010735	GPS2	17:7215914-7218658	-0.809066	5e-05	0.000368349	yes
CTRL_CAPER	XLOC_018668	FRAS1	4:78978444-79465496	-0.808739	5e-05	0.000368349	yes
CTRL_CAPER	XLOC_008129	LOC100996255	15:32828959-32873086	-0.808217	0.01	0.0340583	yes
CTRL_CAPER	XLOC_001786	EVI5	1:92974252-93257961	-0.808135	5e-05	0.000368349	yes
CTRL_CAPER	XLOC_003281	CXCL12	10:44865604-44880693	-0.807743	5e-05	0.000368349	yes
CTRL_CAPER	XLOC_015468	EPB41L1	20:34679425-34820721	-0.80747	5e-05	0.000368349	yes
CTRL_CAPER	XLOC_014119	SCRN3	2:175260456-175294789	-0.807419	5e-05	0.000368349	yes
CTRL_CAPER	XLOC_016620	FBLN1	22:45898700-45997014	-0.807193	5e-05	0.000368349	yes
CTRL_CAPER	XLOC_023856	GGH	8:63927637-63951610	-0.806924	5e-05	0.000368349	yes
CTRL_CAPER	XLOC_000832	ADAM15	1:155006281-155042029	-0.806803	5e-05	0.000368349	yes
CTRL_CAPER	XLOC_003543	KIAA1598	10:118642887-118886097	-0.806641	5e-05	0.000368349	yes
CTRL_CAPER	XLOC_012850	YIPF2	19:10982252-11040917	-0.805504	0.0032	0.013366	yes
CTRL_CAPER	XLOC_016677	SLC25A1	22:19163087-19166338	-0.805491	5e-05	0.000368349	yes
CTRL_CAPER	XLOC_000761	ANXA9	1:150954498-150968679	-0.804365	0.00695	0.0253317	yes
CTRL_CAPER	XLOC_017926	SUCLG2	3:67410883-67705505	-0.803681	5e-05	0.000368349	yes
CTRL_CAPER	XLOC_023569	SQLE	8:126010719-126034525	-0.803106	5e-05	0.000368349	yes
CTRL_CAPER	XLOC_016997	IL17RE	3:9944295-9958086	-0.802072	5e-05	0.000368349	yes
CTRL_CAPER	XLOC_005636	KCNMB4	12:70760061-70828072	-0.802009	0.0002	0.00125702	yes
CTRL_CAPER	XLOC_001750	ELTD1	1:79355448-79472495	-0.80152	5e-05	0.000368349	yes
CTRL_CAPER	XLOC_018461	MAN2B2	4:6576901-6624188	-0.801344	5e-05	0.000368349	yes
CTRL_CAPER	XLOC_005361	TMEM52B	12:10331556-10344403	-0.801337	0.00125	0.0060546	yes
CTRL_CAPER	XLOC_006787	BIVM,BIVM-ERCC5,ERCC...	13:103436630-103528351	-0.801032	5e-05	0.000368349	yes
CTRL_CAPER	XLOC_010711	LOC728392,NLRP1	17:5402746-5487832	-0.799354	5e-05	0.000368349	yes
CTRL_CAPER	XLOC_016093	CHAF1B	21:37757688-37789178	-0.798842	0.00695	0.0253317	yes
CTRL_CAPER	XLOC_017204	ABHD14A,ACY1	3:52002525-52023218	-0.798355	0.0002	0.00125702	yes
CTRL_CAPER	XLOC_005297	RAD51AP1	12:4647949-4669213	-0.797668	5e-05	0.000368349	yes
CTRL_CAPER	XLOC_005448	TMEM117	12:44229961-44783541	-0.796941	5e-05	0.000368349	yes
CTRL_CAPER	XLOC_000182	CDA	1:20915443-20945401	-0.796907	0.00035	0.00206296	yes
CTRL_CAPER	XLOC_015808	GSS	20:33516148-33543605	-0.796212	5e-05	0.000368349	yes
CTRL_CAPER	XLOC_007911	SLC25A29	14:100757452-100772860	-0.79618	5e-05	0.000368349	yes
CTRL_CAPER	XLOC_023050	PTN	7:136912087-137028546	-0.795924	5e-05	0.000368349	yes
CTRL_CAPER	XLOC_007344	CCDC176	14:74486058-74551196	-0.795748	0.00135	0.00645329	yes
CTRL_CAPER	XLOC_022154	ASL	7:65540775-65558330	-0.795437	5e-05	0.000368349	yes
CTRL_CAPER	XLOC_011072	KIF18B	17:43002078-43025121	-0.795284	5e-05	0.000368349	yes
CTRL_CAPER	XLOC_009746	AKTIP	16:53468350-53537170	-0.795238	0.00245	0.0106764	yes
CTRL_CAPER	XLOC_016084	FAM165B	21:35747736-35774993	-0.79491	5e-05	0.000368349	yes
CTRL_CAPER	XLOC_025623	ARMCX4	X:100673250-100790975	-0.794027	0.0001	0.000686453	yes
CTRL_CAPER	XLOC_024563	GLE1	9:131266970-131304635	-0.793973	5e-05	0.000368349	yes
CTRL_CAPER	XLOC_009286	NDRG4	16:58497548-58547523	-0.793444	5e-05	0.000368349	yes
CTRL_CAPER	XLOC_001723	WDR78	1:67278567-67390573	-0.792752	0.0014	0.00665524	yes
CTRL_CAPER	XLOC_003013	KAZALD1	10:102820997-102827879	-0.792672	5e-05	0.000368349	yes
CTRL_CAPER	XLOC_024983	TRIM14	9:100818958-100881488	-0.79266	5e-05	0.000368349	yes
CTRL_CAPER	XLOC_011230	ABCA10,ABCA5	17:67144147-67323323	-0.792026	5e-05	0.000368349	yes
CTRL_CAPER	XLOC_016137	PFKL	21:45719924-45759297	-0.791652	5e-05	0.000368349	yes
CTRL_CAPER	XLOC_015714	FERMT1	20:6055491-6104191	-0.790955	0.0008	0.00415044	yes
CTRL_CAPER	XLOC_020249	PPIC	5:122359077-122372425	-0.790324	5e-05	0.000368349	yes
CTRL_CAPER	XLOC_016091	DOPEY2	21:37529084-37666650	-0.790313	5e-05	0.000368349	yes
CTRL_CAPER	XLOC_002213	RNASEL	1:182542768-182558394	-0.790079	5e-05	0.000368349	yes
CTRL_CAPER	XLOC_025125	CRAT	9:131857072-131873070	-0.789949	5e-05	0.000368349	yes
CTRL_CAPER	XLOC_026095	NAP1L3	X:92925924-92928682	-0.78955	0.00025	0.00152913	yes
CTRL_CAPER	XLOC_016167	TEKT4P2	21:9907188-9968593	-0.78882	5e-05	0.000368349	yes
CTRL_CAPER	XLOC_005182	NCAPD3	11:134022330-134094426	-0.788644	5e-05	0.000368349	yes
CTRL_CAPER	XLOC_017188	CYB561D2	3:50384918-50391500	-0.787946	0.00025	0.00152913	yes
CTRL_CAPER	XLOC_014702	ANKRD36B	2:98121260-98206428	-0.787751	0.00075	0.00393299	yes
CTRL_CAPER	XLOC_007000	KCTD12	13:77454303-77460540	-0.786621	5e-05	0.000368349	yes
CTRL_CAPER	XLOC_001648	PIK3R3	1:46505811-46598708	-0.786416	5e-05	0.000368349	yes
CTRL_CAPER	XLOC_011465	TWSG1	18:9334764-9413439	-0.785448	5e-05	0.000368349	yes
CTRL_CAPER	XLOC_025698	SLC25A43	X:118533257-118588441	-0.78529	5e-05	0.000368349	yes
CTRL_CAPER	XLOC_015281	-	2:231030082-231030679	-0.785121	0.014	0.0446007	yes
CTRL_CAPER	XLOC_003506	ACTR1A	10:104238985-104262512	-0.783281	5e-05	0.000368349	yes
CTRL_CAPER	XLOC_022819	HIP1	7:75162618-75368283	-0.782888	5e-05	0.000368349	yes
CTRL_CAPER	XLOC_013649	AGBL5	2:27274490-27294567	-0.782477	0.0104	0.0350526	yes
CTRL_CAPER	XLOC_016567	SYNGR1	22:39745953-39781593	-0.781586	5e-05	0.000368349	yes
CTRL_CAPER	XLOC_002373	PARP1	1:226548391-226595801	-0.781267	5e-05	0.000368349	yes
CTRL_CAPER	XLOC_022479	FAM115C	7:143318044-143427173	-0.78091	0.00145	0.00685053	yes
CTRL_CAPER	XLOC_009689	ZNF688	16:30581006-30583728	-0.780744	0.0006	0.00325396	yes
CTRL_CAPER	XLOC_001539	BAI2	1:32192717-32229648	-0.780604	5e-05	0.000368349	yes
CTRL_CAPER	XLOC_001039	RGS2	1:192778168-192781407	-0.779227	5e-05	0.000368349	yes
CTRL_CAPER	XLOC_011927	ALKBH7	19:6372443-6375261	-0.779216	0.00015	0.00098034	yes
CTRL_CAPER	XLOC_002025	PBXIP1	1:154916555-154928621	-0.778896	5e-05	0.000368349	yes
CTRL_CAPER	XLOC_025986	NUDT11	X:51232862-51239459	-0.7777	0.00245	0.0106764	yes
CTRL_CAPER	XLOC_016678	CLTCL1	22:19166985-19279239	-0.777359	5e-05	0.000368349	yes
CTRL_CAPER	XLOC_023087	FAM115A	7:143548317-143599278	-0.777356	5e-05	0.000368349	yes
CTRL_CAPER	XLOC_024276	IL11RA	9:34651918-34662689	-0.776656	5e-05	0.000368349	yes
CTRL_CAPER	XLOC_024797	FANCG	9:35073559-35080013	-0.776007	5e-05	0.000368349	yes
CTRL_CAPER	XLOC_002286	PIK3C2B	1:204391757-204459474	-0.775924	0.00025	0.00152913	yes
CTRL_CAPER	XLOC_022296	AGFG2	7:100136833-100165843	-0.775843	5e-05	0.000368349	yes
CTRL_CAPER	XLOC_024583	TOR1B	9:132565431-132574056	-0.775782	5e-05	0.000368349	yes
CTRL_CAPER	XLOC_001536	FABP3	1:31838099-31845923	-0.775358	0.00285	0.0120769	yes
CTRL_CAPER	XLOC_014571	TMEM17	2:62727355-62733604	-0.775335	0.00095	0.00479402	yes
CTRL_CAPER	XLOC_008361	TMED3	15:79603490-79615189	-0.775328	5e-05	0.000368349	yes
CTRL_CAPER	XLOC_012024	RNASEH2A	19:12917427-12924462	-0.774814	5e-05	0.000368349	yes
CTRL_CAPER	XLOC_005085	BACE1	11:117103403-117186972	-0.774338	5e-05	0.000368349	yes
CTRL_CAPER	XLOC_006349	CKAP4	12:106631658-106641713	-0.774068	5e-05	0.000368349	yes
CTRL_CAPER	XLOC_017024	TMEM43	3:14166439-14185180	-0.773938	5e-05	0.000368349	yes
CTRL_CAPER	XLOC_021453	ETV7	6:36320285-36355583	-0.77351	5e-05	0.000368349	yes
CTRL_CAPER	XLOC_021709	MOXD1	6:132617193-132722664	-0.772807	5e-05	0.000368349	yes
CTRL_CAPER	XLOC_022684	NT5C3	7:33053724-33102409	-0.77277	5e-05	0.000368349	yes
CTRL_CAPER	XLOC_023356	GPR124	8:37654380-37707431	-0.772748	5e-05	0.000368349	yes
CTRL_CAPER	XLOC_014431	SDC1	2:20400549-20427748	-0.771803	5e-05	0.000368349	yes
CTRL_CAPER	XLOC_003999	DTX4	11:58939811-58980494	-0.771788	0.00185	0.00839779	yes
CTRL_CAPER	XLOC_007868	GPR68	14:91698811-91720224	-0.771654	0.0004	0.00231651	yes
CTRL_CAPER	XLOC_011340	P4HB	17:79801033-79818544	-0.771215	5e-05	0.000368349	yes
CTRL_CAPER	XLOC_010478	BCAS3	17:58755171-59470199	-0.770903	0.00545	0.0207453	yes
CTRL_CAPER	XLOC_025390	POLA1	X:24712063-25015103	-0.769925	5e-05	0.000368349	yes
CTRL_CAPER	XLOC_014937	TFPI	2:188328956-188419219	-0.76974	5e-05	0.000368349	yes
CTRL_CAPER	XLOC_002242	DENND1B	1:197473877-197744623	-0.76961	0.00045	0.00256035	yes
CTRL_CAPER	XLOC_013190	RTN2	19:45988305-46000313	-0.76956	5e-05	0.000368349	yes
CTRL_CAPER	XLOC_007788	PLEK2	14:67853699-67878828	-0.768861	0.0002	0.00125702	yes
CTRL_CAPER	XLOC_024006	ENPP2	8:120569316-120651190	-0.768843	5e-05	0.000368349	yes
CTRL_CAPER	XLOC_005733	C12orf23	12:107349471-107367926	-0.768396	5e-05	0.000368349	yes
CTRL_CAPER	XLOC_017831	AMT,NICN1	3:49454210-49466765	-0.768355	5e-05	0.000368349	yes
CTRL_CAPER	XLOC_013778	MEIS1	2:66662051-66799893	-0.767825	5e-05	0.000368349	yes
CTRL_CAPER	XLOC_017209	PHF7	3:52444526-52457657	-0.767753	0.00435	0.0172651	yes
CTRL_CAPER	XLOC_009268	CPNE2	16:57126454-57181970	-0.76768	5e-05	0.000368349	yes
CTRL_CAPER	XLOC_019851	SYNPO	5:149980641-150038792	-0.766995	5e-05	0.000368349	yes
CTRL_CAPER	XLOC_010964	SMARCE1	17:38783295-38805791	-0.766862	5e-05	0.000368349	yes
CTRL_CAPER	XLOC_005514	ESPL1	12:53662082-53687427	-0.766335	5e-05	0.000368349	yes
CTRL_CAPER	XLOC_006193	STAT2	12:56735269-56754037	-0.766313	5e-05	0.000368349	yes
CTRL_CAPER	XLOC_024459	NIPSNAP3A	9:107509968-107522403	-0.766273	5e-05	0.000368349	yes
CTRL_CAPER	XLOC_018032	PTPLB	3:123212165-123303928	-0.766171	5e-05	0.000368349	yes
CTRL_CAPER	XLOC_008191	PDIA3	15:44038589-44094787	-0.76581	5e-05	0.000368349	yes
CTRL_CAPER	XLOC_000848	SYT11	1:155829259-155854990	-0.765225	5e-05	0.000368349	yes
CTRL_CAPER	XLOC_009464	C16orf13	16:684428-686352	-0.76507	5e-05	0.000368349	yes
CTRL_CAPER	XLOC_023275	LOC100506990	8:12294123-12523120	-0.764494	5e-05	0.000368349	yes
CTRL_CAPER	XLOC_010762	MYH10	17:8377522-8534769	-0.763913	5e-05	0.000368349	yes
CTRL_CAPER	XLOC_008819	PEX11A	15:90224814-90233976	-0.763184	0.00185	0.00839779	yes
CTRL_CAPER	XLOC_008429	FES	15:91427664-91439006	-0.763167	0.00025	0.00152913	yes
CTRL_CAPER	XLOC_022093	AEBP1	7:44143959-44154159	-0.762984	5e-05	0.000368349	yes
CTRL_CAPER	XLOC_018505	LOC152742	4:14113577-14142058	-0.762132	5e-05	0.000368349	yes
CTRL_CAPER	XLOC_026177	CUL4B	X:119658381-119709684	-0.761922	5e-05	0.000368349	yes
CTRL_CAPER	XLOC_011192	CYB561	17:61509664-61523722	-0.761257	5e-05	0.000368349	yes
CTRL_CAPER	XLOC_024782	KIAA1161	9:34368906-34376894	-0.760924	0.0042	0.0168069	yes
CTRL_CAPER	XLOC_006374	ANAPC7	12:110810704-110841535	-0.76043	5e-05	0.000368349	yes
CTRL_CAPER	XLOC_007709	MIS18BP1	14:45672392-45722605	-0.760156	5e-05	0.000368349	yes
CTRL_CAPER	XLOC_004869	B3GNT1	11:66112842-66115161	-0.75978	5e-05	0.000368349	yes
CTRL_CAPER	XLOC_024506	GSN	9:124030379-124095155	-0.759591	5e-05	0.000368349	yes
CTRL_CAPER	XLOC_013740	GTF2A1L,STON1,STON1-...	2:48757063-49003656	-0.75938	5e-05	0.000368349	yes
CTRL_CAPER	XLOC_004213	LOC100287896	11:74202922-74209287	-0.758606	0.0059	0.0221349	yes
CTRL_CAPER	XLOC_017033	BTD	3:15643184-15691006	-0.758447	5e-05	0.000368349	yes
CTRL_CAPER	XLOC_011091	OSBPL7	17:45884732-45899147	-0.757511	5e-05	0.000368349	yes
CTRL_CAPER	XLOC_000719	CHD1L	1:146714290-146767447	-0.75731	5e-05	0.000368349	yes
CTRL_CAPER	XLOC_006104	TUBA1A	12:49578577-49583107	-0.757276	5e-05	0.000368349	yes
CTRL_CAPER	XLOC_016845	SUN2	22:39101806-39152024	-0.75669	5e-05	0.000368349	yes
CTRL_CAPER	XLOC_024628	COL5A1	9:137533606-137748488	-0.756359	5e-05	0.000368349	yes
CTRL_CAPER	XLOC_010425	PDK2	17:48172100-48207246	-0.756324	0.0002	0.00125702	yes
CTRL_CAPER	XLOC_006299	LUM	12:91496326-91505542	-0.755692	5e-05	0.000368349	yes
CTRL_CAPER	XLOC_008698	ITGA11	15:68593206-68724611	-0.754921	5e-05	0.000368349	yes
CTRL_CAPER	XLOC_006880	KATNAL1	13:30776766-30881624	-0.754386	5e-05	0.000368349	yes
CTRL_CAPER	XLOC_002470	-	1:247350589-247362757	-0.754323	5e-05	0.000368349	yes
CTRL_CAPER	XLOC_005471	TROAP	12:49716970-49725514	-0.754152	0.00845	0.0297012	yes
CTRL_CAPER	XLOC_015655	OPRL1	20:62711470-62731996	-0.7538	0.00815	0.0288482	yes
CTRL_CAPER	XLOC_015952	TCFL5	20:61448413-61493115	-0.75287	0.0001	0.000686453	yes
CTRL_CAPER	XLOC_003529	BBIP1	10:112631552-112679124	-0.752844	0.0135	0.0433581	yes
CTRL_CAPER	XLOC_005943	MFAP5	12:8798539-8815437	-0.752735	0.00115	0.0056357	yes
CTRL_CAPER	XLOC_017584	EPHB3	3:184279586-184300196	-0.752566	5e-05	0.000368349	yes
CTRL_CAPER	XLOC_023496	DPY19L4	8:95732102-95806076	-0.752463	5e-05	0.000368349	yes
CTRL_CAPER	XLOC_018855	MSMO1	4:166248817-166264316	-0.752092	5e-05	0.000368349	yes
CTRL_CAPER	XLOC_000630	UBL4B	1:110625201-110656647	-0.75189	0.0043	0.0171272	yes
CTRL_CAPER	XLOC_000264	TRNAU1AP	1:28875781-28908373	-0.751667	0.00105	0.00521747	yes
CTRL_CAPER	XLOC_022888	TMEM130	7:98444110-98467673	-0.751614	0.01345	0.0432451	yes
CTRL_CAPER	XLOC_000515	FAM73A	1:78245308-78345323	-0.751343	5e-05	0.000368349	yes
CTRL_CAPER	XLOC_004170	GAL	11:68451982-68458645	-0.750716	5e-05	0.000368349	yes
CTRL_CAPER	XLOC_003369	C10orf54	10:73156690-73575704	-0.750386	5e-05	0.000368349	yes
CTRL_CAPER	XLOC_002298	NUCKS1	1:205681946-205719372	-0.749847	5e-05	0.000368349	yes
CTRL_CAPER	XLOC_006794	ABHD13	13:108870762-108886603	-0.749742	5e-05	0.000368349	yes
CTRL_CAPER	XLOC_007767	SIX1	14:61111307-61116155	-0.749556	5e-05	0.000368349	yes
CTRL_CAPER	XLOC_023482	DECR1	8:91013579-91064593	-0.74929	5e-05	0.000368349	yes
CTRL_CAPER	XLOC_006677	TPT1-AS1	13:45915479-45965618	-0.749117	0.00195	0.00878072	yes
CTRL_CAPER	XLOC_000745	VPS45	1:150039341-150117505	-0.74907	5e-05	0.000368349	yes
CTRL_CAPER	XLOC_022304	SLC12A9	7:100437340-100464719	-0.748934	5e-05	0.000368349	yes
CTRL_CAPER	XLOC_002168	DNM3OS	1:171810620-172384514	-0.748547	0.00225	0.0099144	yes
CTRL_CAPER	XLOC_020487	MAPK9	5:179660593-179719071	-0.748354	5e-05	0.000368349	yes
CTRL_CAPER	XLOC_008148	THBS1	15:39873132-39891097	-0.747494	5e-05	0.000368349	yes
CTRL_CAPER	XLOC_006095	FKBP11	12:49315741-49319330	-0.747441	5e-05	0.000368349	yes
CTRL_CAPER	XLOC_004066	RTN3	11:63448921-63536115	-0.746365	5e-05	0.000368349	yes
CTRL_CAPER	XLOC_012372	QPCTL	19:46195740-46207248	-0.745037	5e-05	0.000368349	yes
CTRL_CAPER	XLOC_009112	UQCRC2	16:21964608-21994668	-0.744895	5e-05	0.000368349	yes
CTRL_CAPER	XLOC_015142	HDLBP	2:242166566-242293442	-0.743712	5e-05	0.000368349	yes
CTRL_CAPER	XLOC_023137	PTPRN2	7:157331749-158380482	-0.743362	0.0071	0.0258076	yes
CTRL_CAPER	XLOC_024117	ZNF251	8:145946163-145980970	-0.743227	5e-05	0.000368349	yes
CTRL_CAPER	XLOC_025970	PIM2	X:48770458-48776413	-0.742629	5e-05	0.000368349	yes
CTRL_CAPER	XLOC_024894	GNA14	9:80037994-80263232	-0.742451	0.0102	0.034538	yes
CTRL_CAPER	XLOC_000363	ERMAP	1:43272722-43310660	-0.741589	5e-05	0.000368349	yes
CTRL_CAPER	XLOC_003144	MTG1	10:135207620-135282076	-0.741152	0.00105	0.00521747	yes
CTRL_CAPER	XLOC_016818	TST	22:37406899-37425863	-0.741111	0.003	0.0126209	yes
CTRL_CAPER	XLOC_014988	NDUFS1	2:206987183-207024301	-0.740757	5e-05	0.000368349	yes
CTRL_CAPER	XLOC_009239	LPCAT2	16:55541239-55620582	-0.740741	5e-05	0.000368349	yes
CTRL_CAPER	XLOC_024441	COL15A1	9:101706137-101833068	-0.740473	5e-05	0.000368349	yes
CTRL_CAPER	XLOC_007044	GGACT	13:100741268-101241046	-0.740201	0.00605	0.0226046	yes
CTRL_CAPER	XLOC_001956	SEMA6C	1:151104160-151119140	-0.739638	0.0014	0.00665524	yes
CTRL_CAPER	XLOC_009665	SEZ6L2	16:29882479-29910861	-0.739077	5e-05	0.000368349	yes
CTRL_CAPER	XLOC_001159	2013-03-02	1:220921611-220957599	-0.73903	0.00295	0.0124501	yes
CTRL_CAPER	XLOC_010077	TNFSF12,TNFSF12-TNFS...	17:7452374-7464925	-0.736153	5e-05	0.000368349	yes
CTRL_CAPER	XLOC_010434	SPATA20	17:48624449-48633244	-0.735963	5e-05	0.000368349	yes
CTRL_CAPER	XLOC_010927	ACACA	17:35441926-35766902	-0.735225	0.0012	0.00584344	yes
CTRL_CAPER	XLOC_001141	TATDN3	1:212965169-213020991	-0.734867	0.0012	0.00584344	yes
CTRL_CAPER	XLOC_022395	CCDC136	7:128431463-128462187	-0.734809	5e-05	0.000368349	yes
CTRL_CAPER	XLOC_003452	ALDH18A1	10:97365685-97416567	-0.734612	5e-05	0.000368349	yes
CTRL_CAPER	XLOC_011796	ZADH2	18:72909277-72921281	-0.734187	5e-05	0.000368349	yes
CTRL_CAPER	XLOC_005778	TBX5-AS1	12:114791720-114850637	-0.73365	0.0005	0.00279151	yes
CTRL_CAPER	XLOC_010005	SERPINF1	17:1665258-1680859	-0.733338	5e-05	0.000368349	yes
CTRL_CAPER	XLOC_019644	VCAN	5:82767492-82878122	-0.733316	5e-05	0.000368349	yes
CTRL_CAPER	XLOC_018669	ANXA3	4:79472741-79531605	-0.732609	5e-05	0.000368349	yes
CTRL_CAPER	XLOC_025666	COL4A5	X:107683038-107940775	-0.731911	5e-05	0.000368349	yes
CTRL_CAPER	XLOC_024510	PTGS1	9:125132808-125158156	-0.731821	5e-05	0.000368349	yes
CTRL_CAPER	XLOC_012047	CD97	19:14491955-14519537	-0.731699	5e-05	0.000368349	yes
CTRL_CAPER	XLOC_017543	NLGN1	3:173116243-174001116	-0.731632	5e-05	0.000368349	yes
CTRL_CAPER	XLOC_004107	NEAT1	11:65190227-65201299	-0.731327	5e-05	0.000368349	yes
CTRL_CAPER	XLOC_017937	EIF4E3	3:71728439-71804328	-0.73129	0.00145	0.00685053	yes
CTRL_CAPER	XLOC_005727	C12orf75	12:105724413-105765296	-0.730984	5e-05	0.000368349	yes
CTRL_CAPER	XLOC_025535	KLF8	X:56258821-56314322	-0.730758	5e-05	0.000368349	yes
CTRL_CAPER	XLOC_025330	STS	X:7137471-7272682	-0.729974	5e-05	0.000368349	yes
CTRL_CAPER	XLOC_006400	TBX5	12:114791720-114850637	-0.729959	0.00065	0.00347604	yes
CTRL_CAPER	XLOC_025103	ENG	9:130577290-130617047	-0.729694	5e-05	0.000368349	yes
CTRL_CAPER	XLOC_024090	TSTA3	8:144694785-144700121	-0.729164	5e-05	0.000368349	yes
CTRL_CAPER	XLOC_001773	GBP2	1:89573309-89591799	-0.72869	0.005	0.0193196	yes
CTRL_CAPER	XLOC_007587	TMEM121	14:105992952-105996539	-0.728616	0.01375	0.0439964	yes
CTRL_CAPER	XLOC_020081	OXCT1	5:41730166-41870791	-0.728485	5e-05	0.000368349	yes
CTRL_CAPER	XLOC_016869	PMM1	22:41972836-41985887	-0.728471	5e-05	0.000368349	yes
CTRL_CAPER	XLOC_006432	POP5	12:121016847-121019201	-0.728232	5e-05	0.000368349	yes
CTRL_CAPER	XLOC_015050	CHPF	2:220403668-220408487	-0.727891	5e-05	0.000368349	yes
CTRL_CAPER	XLOC_002105	COPA	1:160258376-160328742	-0.727774	5e-05	0.000368349	yes
CTRL_CAPER	XLOC_000708	ITGA10	1:145524989-145543868	-0.727538	0.00205	0.00914914	yes
CTRL_CAPER	XLOC_008430	MAN2A2	15:91445999-91465815	-0.727503	5e-05	0.000368349	yes
CTRL_CAPER	XLOC_023892	STAU2	8:74332308-74659943	-0.727467	5e-05	0.000368349	yes
CTRL_CAPER	XLOC_018106	COPB2	3:139062860-139108564	-0.727389	5e-05	0.000368349	yes
CTRL_CAPER	XLOC_011216	CEP112	17:63631657-64188212	-0.727	5e-05	0.000368349	yes
CTRL_CAPER	XLOC_001756	SSX2IP	1:85109389-85156240	-0.726526	5e-05	0.000368349	yes
CTRL_CAPER	XLOC_011131	SAMD14	17:48172100-48207246	-0.726191	0.0036	0.0147954	yes
CTRL_CAPER	XLOC_012081	OCEL1	19:17337020-17340028	-0.725769	0.0009	0.0045845	yes
CTRL_CAPER	XLOC_000062	KCNAB2	1:5922869-6161253	-0.724922	0.00135	0.00645329	yes
CTRL_CAPER	XLOC_019018	C4orf34	4:39529458-39640653	-0.724297	0.0008	0.00415044	yes
CTRL_CAPER	XLOC_015012	IKZF2	2:213864407-214016333	-0.72341	5e-05	0.000368349	yes
CTRL_CAPER	XLOC_025785	MTM1	X:149737046-149841616	-0.722951	5e-05	0.000368349	yes
CTRL_CAPER	XLOC_004231	CAPN5	11:76777991-76837201	-0.722728	5e-05	0.000368349	yes
CTRL_CAPER	XLOC_023360	DDHD2	8:38089008-38120287	-0.722168	5e-05	0.000368349	yes
CTRL_CAPER	XLOC_017253	ARL6IP5	3:69134089-69155239	-0.721356	5e-05	0.000368349	yes
CTRL_CAPER	XLOC_019114	SCARB2	4:77079889-77135052	-0.720487	5e-05	0.000368349	yes
CTRL_CAPER	XLOC_023943	FSBP,RAD54B	8:95384187-95487343	-0.72032	5e-05	0.000368349	yes
CTRL_CAPER	XLOC_005697	TMPO	12:98906750-98944157	-0.720144	5e-05	0.000368349	yes
CTRL_CAPER	XLOC_003352	DNA2	10:70173820-70231730	-0.720085	0.00335	0.013901	yes
CTRL_CAPER	XLOC_016998	IL17RC	3:9958757-9975305	-0.719467	5e-05	0.000368349	yes
CTRL_CAPER	XLOC_015117	-	2:239693865-239697404	-0.719432	0.00085	0.00436639	yes
CTRL_CAPER	XLOC_008230	TMOD2	15:52043757-52108560	-0.718856	5e-05	0.000368349	yes
CTRL_CAPER	XLOC_009179	ZNF771	16:30418734-30429916	-0.718733	0.00205	0.00914914	yes
CTRL_CAPER	XLOC_017208	DNAH1	3:52350334-52434755	-0.718359	5e-05	0.000368349	yes
CTRL_CAPER	XLOC_004099	CAPN1	11:64948685-64979477	-0.717845	5e-05	0.000368349	yes
CTRL_CAPER	XLOC_014903	WIPF1	2:175424298-175547627	-0.716939	5e-05	0.000368349	yes
CTRL_CAPER	XLOC_003796	OLFML1	11:7506599-7532608	-0.716564	0.00055	0.00302666	yes
CTRL_CAPER	XLOC_023505	SDC2	8:97505881-97624037	-0.715595	5e-05	0.000368349	yes
CTRL_CAPER	XLOC_013209	PNMAL1	19:46969747-46981270	-0.714747	5e-05	0.000368349	yes
CTRL_CAPER	XLOC_023617	GPAA1	8:145137523-145141119	-0.713683	5e-05	0.000368349	yes
CTRL_CAPER	XLOC_019113	NUP54	4:77035816-77069675	-0.713573	5e-05	0.000368349	yes
CTRL_CAPER	XLOC_020988	PM20D2	6:89855768-89875284	-0.713054	5e-05	0.000368349	yes
CTRL_CAPER	XLOC_005752	IFT81	12:110562139-110656600	-0.712053	5e-05	0.000368349	yes
CTRL_CAPER	XLOC_000922	FCRLB	1:161691824-161697933	-0.711611	0.0001	0.000686453	yes
CTRL_CAPER	XLOC_019229	PDE5A	4:120375937-120549981	-0.711431	5e-05	0.000368349	yes
CTRL_CAPER	XLOC_009924	DBNDD1	16:90071278-90085937	-0.710822	0.0042	0.0168069	yes
CTRL_CAPER	XLOC_014709	MITD1	2:99771417-99797507	-0.710801	0.00195	0.00878072	yes
CTRL_CAPER	XLOC_001460	USP48	1:22004790-22109688	-0.710451	5e-05	0.000368349	yes
CTRL_CAPER	XLOC_000860	APOA1BP	1:156561557-156564091	-0.709999	5e-05	0.000368349	yes
CTRL_CAPER	XLOC_005652	SYT1	12:79257772-79845788	-0.709968	5e-05	0.000368349	yes
CTRL_CAPER	XLOC_001021	LAMC2	1:183155173-183214262	-0.709513	5e-05	0.000368349	yes
CTRL_CAPER	XLOC_005818	KNTC1	12:123011780-123110947	-0.709478	5e-05	0.000368349	yes
CTRL_CAPER	XLOC_013700	QPCT	2:37571752-37600465	-0.70888	0.00015	0.00098034	yes
CTRL_CAPER	XLOC_002921	AGAP11,C10orf116	10:88725302-88769960	-0.708761	0.00025	0.00152913	yes
CTRL_CAPER	XLOC_018156	SLC33A1	3:155544299-155572248	-0.708648	5e-05	0.000368349	yes
CTRL_CAPER	XLOC_024303	GRHPR	9:37422663-37437071	-0.704974	5e-05	0.000368349	yes
CTRL_CAPER	XLOC_013793	PCYOX1	2:70485230-70508317	-0.704777	5e-05	0.000368349	yes
CTRL_CAPER	XLOC_009541	NMRAL1	16:4511667-4560348	-0.704574	0.0087	0.0303823	yes
CTRL_CAPER	XLOC_010203	NEK8	17:27055831-27069784	-0.704481	0.00165	0.00762753	yes
CTRL_CAPER	XLOC_015710	LINC00654	20:5477285-5485242	-0.70415	0.0002	0.00125702	yes
CTRL_CAPER	XLOC_007184	PCK2	14:24563482-24573339	-0.703402	5e-05	0.000368349	yes
CTRL_CAPER	XLOC_022724	TMED4	7:44617177-44621857	-0.703155	5e-05	0.000368349	yes
CTRL_CAPER	XLOC_003781	SMPD1	11:6411643-6416228	-0.702844	5e-05	0.000368349	yes
CTRL_CAPER	XLOC_010032	PLD2	17:4710395-4726727	-0.702828	5e-05	0.000368349	yes
CTRL_CAPER	XLOC_000357	PPCS	1:42922172-42926177	-0.702261	5e-05	0.000368349	yes
CTRL_CAPER	XLOC_007237	FANCM	14:45605135-45670093	-0.702015	0.00015	0.00098034	yes
CTRL_CAPER	XLOC_003512	CALHM2	10:105206513-105212549	-0.702001	5e-05	0.000368349	yes
CTRL_CAPER	XLOC_013681	EHD3	2:31456830-31492597	-0.701744	5e-05	0.000368349	yes
CTRL_CAPER	XLOC_019856	GM2A	5:150632612-150652254	-0.70125	5e-05	0.000368349	yes
CTRL_CAPER	XLOC_012922	ILVBL	19:15218213-15236577	-0.701015	0.0065	0.0239972	yes
CTRL_CAPER	XLOC_026341	MPP1	X:154006958-154033802	-0.700897	5e-05	0.000368349	yes
CTRL_CAPER	XLOC_000754	ECM1	1:150480486-150486272	-0.700097	5e-05	0.000368349	yes
CTRL_CAPER	XLOC_011223	WIPI1	17:66417215-66453659	-0.699997	5e-05	0.000368349	yes
CTRL_CAPER	XLOC_016548	GCAT	22:38203848-38213183	-0.699058	0.0003	0.00179655	yes
CTRL_CAPER	XLOC_014501	PRKD3	2:37477535-37551964	-0.698834	5e-05	0.000368349	yes
CTRL_CAPER	XLOC_006824	CDC16	13:115000361-115038168	-0.698806	5e-05	0.000368349	yes
CTRL_CAPER	XLOC_011956	CERS4	19:8274216-8327520	-0.698449	0.00055	0.00302666	yes
CTRL_CAPER	XLOC_023843	PLAG1	8:57073467-57123859	-0.697976	5e-05	0.000368349	yes
CTRL_CAPER	XLOC_015298	-	2:242516968-242518654	-0.697331	0.0156	0.0486779	yes
CTRL_CAPER	XLOC_018231	EHHADH	3:184880688-184971886	-0.69714	5e-05	0.000368349	yes
CTRL_CAPER	XLOC_021949	PSMG3-AS1	7:1606967-1629262	-0.697131	0.01495	0.047113	yes
CTRL_CAPER	XLOC_015341	PANK2	20:3869062-3907337	-0.697021	0.00115	0.0056357	yes
CTRL_CAPER	XLOC_017510	RSRC1	3:157813753-158288855	-0.696573	0.0033	0.0137287	yes
CTRL_CAPER	XLOC_021820	RNASET2	6:167343003-167370077	-0.696446	5e-05	0.000368349	yes
CTRL_CAPER	XLOC_003507	ARL3	10:104433483-104474190	-0.696385	5e-05	0.000368349	yes
CTRL_CAPER	XLOC_023372	C8orf4	8:40010986-40012827	-0.696328	5e-05	0.000368349	yes
CTRL_CAPER	XLOC_001702	DAB1	1:57461074-58716211	-0.69589	0.00045	0.00256035	yes
CTRL_CAPER	XLOC_006032	ITPR2	12:26488284-26986131	-0.695616	5e-05	0.000368349	yes
CTRL_CAPER	XLOC_004872	ZDHHC24	11:66305814-66313671	-0.695419	5e-05	0.000368349	yes
CTRL_CAPER	XLOC_019300	C4orf46	4:159587830-159593202	-0.695047	5e-05	0.000368349	yes
CTRL_CAPER	XLOC_009443	C16orf55	16:89724209-89737675	-0.694634	0.00435	0.0172651	yes
CTRL_CAPER	XLOC_007302	FUT8	14:65877309-66210839	-0.694256	5e-05	0.000368349	yes
CTRL_CAPER	XLOC_003210	ITGA8	10:15557837-15761885	-0.693873	0.0002	0.00125702	yes
CTRL_CAPER	XLOC_001025	C1orf21	1:184356149-184598155	-0.693525	5e-05	0.000368349	yes
CTRL_CAPER	XLOC_023281	EFHA2	8:16884746-16980148	-0.693424	5e-05	0.000368349	yes
CTRL_CAPER	XLOC_009017	IL32	16:3115312-3119668	-0.693226	5e-05	0.000368349	yes
CTRL_CAPER	XLOC_020775	HSPA1A	6:31783290-31785719	-0.692763	5e-05	0.000368349	yes
CTRL_CAPER	XLOC_009448	TCF25	16:89939939-89979015	-0.692576	5e-05	0.000368349	yes
CTRL_CAPER	XLOC_001653	MOB3C	1:47073386-47082563	-0.691824	5e-05	0.000368349	yes
CTRL_CAPER	XLOC_004046	INCENP	11:61891444-61922466	-0.691675	5e-05	0.000368349	yes
CTRL_CAPER	XLOC_004946	GDPD5	11:75145684-75236599	-0.691497	0.0005	0.00279151	yes
CTRL_CAPER	XLOC_000756	ADAMTSL4	1:150521894-150533563	-0.69133	5e-05	0.000368349	yes
CTRL_CAPER	XLOC_012427	NUCB1	19:49403306-49426540	-0.690997	5e-05	0.000368349	yes
CTRL_CAPER	XLOC_003716	CD151	11:832951-838835	-0.690844	5e-05	0.000368349	yes
CTRL_CAPER	XLOC_009878	MBTPS1	16:84087367-84151212	-0.690628	5e-05	0.000368349	yes
CTRL_CAPER	XLOC_004935	P4HA3	11:73977701-74022699	-0.689901	5e-05	0.000368349	yes
CTRL_CAPER	XLOC_011533	MOCOS	18:33759722-33850438	-0.689599	0.00015	0.00098034	yes
CTRL_CAPER	XLOC_000403	TMEM69	1:46153846-46216485	-0.689428	0.00035	0.00206296	yes
CTRL_CAPER	XLOC_020378	ANXA6	5:150479482-150537443	-0.689281	5e-05	0.000368349	yes
CTRL_CAPER	XLOC_012119	SLC25A42	19:19174802-19223839	-0.689226	0.0003	0.00179655	yes
CTRL_CAPER	XLOC_015044	GLB1L	2:220094478-220110148	-0.688996	0.0118	0.0387771	yes
CTRL_CAPER	XLOC_003152	IDI1	10:1034348-1095310	-0.688664	0.01085	0.0362927	yes
CTRL_CAPER	XLOC_025693	DOCK11	X:117629788-117820335	-0.688466	5e-05	0.000368349	yes
CTRL_CAPER	XLOC_020676	BTN3A2	6:26365397-26378626	-0.688074	5e-05	0.000368349	yes
CTRL_CAPER	XLOC_001738	NEGR1	1:71868624-72748277	-0.687716	5e-05	0.000368349	yes
CTRL_CAPER	XLOC_006166	HOTAIR	12:54356031-54371308	-0.687253	5e-05	0.000368349	yes
CTRL_CAPER	XLOC_001801	DPYD	1:97543298-98386615	-0.687115	5e-05	0.000368349	yes
CTRL_CAPER	XLOC_014763	IL1B	2:113587336-113594356	-0.686578	5e-05	0.000368349	yes
CTRL_CAPER	XLOC_014226	CPS1	2:211342405-211543831	-0.686471	5e-05	0.000368349	yes
CTRL_CAPER	XLOC_008714	HEXA	15:72635777-72671129	-0.686411	5e-05	0.000368349	yes
CTRL_CAPER	XLOC_015108	COL6A3	2:238232654-238323165	-0.686121	5e-05	0.000368349	yes
CTRL_CAPER	XLOC_015654	TCEA2	20:62688438-62703736	-0.685805	5e-05	0.000368349	yes
CTRL_CAPER	XLOC_008158	CHST14	15:40763159-40765357	-0.685733	5e-05	0.000368349	yes
CTRL_CAPER	XLOC_014350	TWIST2	2:239753204-239800851	-0.68553	0.00035	0.00206296	yes
CTRL_CAPER	XLOC_014401	MBOAT2	2:8996700-9143876	-0.685143	0.0002	0.00125702	yes
CTRL_CAPER	XLOC_022661	HOXA10,HOXA9	7:27202056-27230595	-0.685073	0.00045	0.00256035	yes
CTRL_CAPER	XLOC_024290	NPR2	9:35791604-35812259	-0.68474	5e-05	0.000368349	yes
CTRL_CAPER	XLOC_018663	2013-09-11	4:77831179-77961297	-0.684592	5e-05	0.000368349	yes
CTRL_CAPER	XLOC_010068	NLGN2	17:7308115-7323179	-0.684146	5e-05	0.000368349	yes
CTRL_CAPER	XLOC_020965	SH3BGRL2	6:80340999-80413369	-0.683964	0.00725	0.0262678	yes
CTRL_CAPER	XLOC_014922	FKBP7	2:179328390-179343355	-0.683916	0.0018	0.00821169	yes
CTRL_CAPER	XLOC_018866	SAP30	4:174292092-174298683	-0.682955	0.0007	0.00370138	yes
CTRL_CAPER	XLOC_017659	OXTR	3:8790336-8811840	-0.682515	5e-05	0.000368349	yes
CTRL_CAPER	XLOC_017185	GNAI2	3:50273646-50296786	-0.682205	5e-05	0.000368349	yes
CTRL_CAPER	XLOC_004594	MRVI1	11:10562782-10723785	-0.68193	5e-05	0.000368349	yes
CTRL_CAPER	XLOC_020087	HMGCS1	5:43287571-43313614	-0.681848	5e-05	0.000368349	yes
CTRL_CAPER	XLOC_008512	GOLGA8O	15:32737306-32753938	-0.681682	0.01175	0.0386476	yes
CTRL_CAPER	XLOC_018467	TBC1D14	4:6911170-7059679	-0.681295	0.0155	0.0484591	yes
CTRL_CAPER	XLOC_001589	FHL3	1:38462368-38471187	-0.681178	5e-05	0.000368349	yes
CTRL_CAPER	XLOC_005084	PCSK7	11:117075787-117102811	-0.681013	5e-05	0.000368349	yes
CTRL_CAPER	XLOC_020188	HAPLN1	5:82934016-83016896	-0.680971	0.00115	0.0056357	yes
CTRL_CAPER	XLOC_003602	FUOM	10:135168646-135171529	-0.680067	0.0045	0.0177495	yes
CTRL_CAPER	XLOC_005492	LETMD1	12:51442081-51454212	-0.67958	5e-05	0.000368349	yes
CTRL_CAPER	XLOC_004824	MACROD1	11:63766029-63933593	-0.679277	0.00815	0.0288482	yes
CTRL_CAPER	XLOC_004743	UBE2L6	11:57319127-57335803	-0.678536	5e-05	0.000368349	yes
CTRL_CAPER	XLOC_017846	HYAL3,NAT6	3:50330167-50336899	-0.678186	0.0001	0.000686453	yes
CTRL_CAPER	XLOC_015938	SYCP2	20:58438617-58507209	-0.678054	0.00205	0.00914914	yes
CTRL_CAPER	XLOC_007046	TMTC4	13:101256089-101329241	-0.676983	0.00715	0.0259441	yes
CTRL_CAPER	XLOC_022699	AMPH	7:38423296-38671167	-0.676898	0.00645	0.0238428	yes
CTRL_CAPER	XLOC_016592	CCDC134	22:42196677-42222306	-0.676787	0.0051	0.0196125	yes
CTRL_CAPER	XLOC_015014	BARD1	2:215591359-215674428	-0.676694	0.00035	0.00206296	yes
CTRL_CAPER	XLOC_022326	LRRC17	7:102453307-102715288	-0.676544	0.0003	0.00179655	yes
CTRL_CAPER	XLOC_022870	SGCE	7:94214535-94299007	-0.675576	0.00085	0.00436639	yes
CTRL_CAPER	XLOC_000236	DHDDS	1:26758772-26797991	-0.673833	5e-05	0.000368349	yes
CTRL_CAPER	XLOC_012080	USE1	19:17326154-17330638	-0.673525	5e-05	0.000368349	yes
CTRL_CAPER	XLOC_009584	NTAN1	16:15131667-15149936	-0.673379	5e-05	0.000368349	yes
CTRL_CAPER	XLOC_024913	GAS1	9:89559276-89562104	-0.673063	5e-05	0.000368349	yes
CTRL_CAPER	XLOC_017992	CCDC80	3:112315649-112360187	-0.672803	5e-05	0.000368349	yes
CTRL_CAPER	XLOC_024358	OSTF1	9:77703397-77762114	-0.67243	5e-05	0.000368349	yes
CTRL_CAPER	XLOC_019326	HMGB2	4:174252526-174255595	-0.672051	5e-05	0.000368349	yes
CTRL_CAPER	XLOC_013273	RRAS	19:50138551-50143400	-0.672032	5e-05	0.000368349	yes
CTRL_CAPER	XLOC_005373	APOLD1	12:12878850-12944400	-0.671994	5e-05	0.000368349	yes
CTRL_CAPER	XLOC_005415	FGFR1OP2	12:27091304-27119581	-0.671957	0.0001	0.000686453	yes
CTRL_CAPER	XLOC_014024	CCDC74A	2:132285406-132291239	-0.671258	0.00765	0.0274445	yes
CTRL_CAPER	XLOC_013648	TMEM214	2:27255773-27264774	-0.670808	5e-05	0.000368349	yes
CTRL_CAPER	XLOC_002149	GPR161	1:168048779-168106905	-0.670612	5e-05	0.000368349	yes
CTRL_CAPER	XLOC_000522	LPHN2	1:82266081-82458107	-0.670393	5e-05	0.000368349	yes
CTRL_CAPER	XLOC_004164	ALDH3B1	11:67776047-67796802	-0.66994	5e-05	0.000368349	yes
CTRL_CAPER	XLOC_001150	KCTD3	1:215740517-215795151	-0.669335	5e-05	0.000368349	yes
CTRL_CAPER	XLOC_002264	UBE2T	1:202300784-202311094	-0.669037	5e-05	0.000368349	yes
CTRL_CAPER	XLOC_021549	GSTA4	6:52842745-52860178	-0.668414	5e-05	0.000368349	yes
CTRL_CAPER	XLOC_026351	TMLHE	X:154696200-154842622	-0.667379	0.00075	0.00393299	yes
CTRL_CAPER	XLOC_004581	TMEM9B	11:8968696-8986693	-0.667048	5e-05	0.000368349	yes
CTRL_CAPER	XLOC_006352	MTERFD3	12:107371068-107380929	-0.667048	0.00245	0.0106764	yes
CTRL_CAPER	XLOC_001944	ANP32E	1:150190716-150208504	-0.666614	5e-05	0.000368349	yes
CTRL_CAPER	XLOC_014200	NBEAL1	2:203879588-204084223	-0.665753	0.0048	0.0187203	yes
CTRL_CAPER	XLOC_018170	IFT80	3:159974773-160117320	-0.665652	5e-05	0.000368349	yes
CTRL_CAPER	XLOC_025599	SH3BGRL	X:80369199-80554046	-0.665587	5e-05	0.000368349	yes
CTRL_CAPER	XLOC_012443	ALDH16A1	19:49956472-49974305	-0.665565	5e-05	0.000368349	yes
CTRL_CAPER	XLOC_006838	CRYL1	13:20977805-21100012	-0.665561	0.0001	0.000686453	yes
CTRL_CAPER	XLOC_020229	PJA2	5:108670409-108745675	-0.665556	5e-05	0.000368349	yes
CTRL_CAPER	XLOC_010614	TSPAN10	17:79609348-79615779	-0.665362	0.00025	0.00152913	yes
CTRL_CAPER	XLOC_007389	TDP1	14:90422245-90511108	-0.665337	5e-05	0.000368349	yes
CTRL_CAPER	XLOC_011892	HMG20B	19:3572942-3579083	-0.665053	5e-05	0.000368349	yes
CTRL_CAPER	XLOC_005505	KRT7	12:52626953-52642856	-0.665042	5e-05	0.000368349	yes
CTRL_CAPER	XLOC_004850	LTBP3	11:65292547-65325888	-0.664947	0.0011	0.00543446	yes
CTRL_CAPER	XLOC_018886	CCDC111	4:185570766-185655286	-0.664783	0.008	0.0284414	yes
CTRL_CAPER	XLOC_026291	CD99L2	X:149934808-150067289	-0.66428	5e-05	0.000368349	yes
CTRL_CAPER	XLOC_001156	IARS2	1:220267454-220321383	-0.664257	5e-05	0.000368349	yes
CTRL_CAPER	XLOC_013049	CLIP3	19:36505561-36523797	-0.663799	5e-05	0.000368349	yes
CTRL_CAPER	XLOC_022522	ABCB8	7:150725509-150744972	-0.663282	0.00035	0.00206296	yes
CTRL_CAPER	XLOC_009788	NAE1	16:66836780-66864879	-0.662902	5e-05	0.000368349	yes
CTRL_CAPER	XLOC_007242	KLHDC2	14:50234741-50319758	-0.662886	0.004	0.0161393	yes
CTRL_CAPER	XLOC_000622	AMPD2	1:110162434-110174720	-0.662649	5e-05	0.000368349	yes
CTRL_CAPER	XLOC_006323	IKBIP	12:99007181-99038829	-0.662349	5e-05	0.000368349	yes
CTRL_CAPER	XLOC_007241	KLHDC1	14:50159822-50219870	-0.661519	0.0115	0.0379794	yes
CTRL_CAPER	XLOC_001751	TTLL7	1:84335056-84464833	-0.66142	0.00015	0.00098034	yes
CTRL_CAPER	XLOC_022512	LOC728743	7:150102839-150109558	-0.661277	0.0001	0.000686453	yes
CTRL_CAPER	XLOC_014388	ADI1	2:3501689-3523350	-0.660738	5e-05	0.000368349	yes
CTRL_CAPER	XLOC_018171	TRIM59	3:160153257-160175173	-0.660619	5e-05	0.000368349	yes
CTRL_CAPER	XLOC_000659	MAGI3	1:113933107-114228545	-0.660571	5e-05	0.000368349	yes
CTRL_CAPER	XLOC_018874	SPCS3	4:177241089-177253396	-0.660322	5e-05	0.000368349	yes
CTRL_CAPER	XLOC_004783	FADS1	11:61567096-61634884	-0.65953	0.00205	0.00914914	yes
CTRL_CAPER	XLOC_010623	LRRC45	17:79981200-79989036	-0.659281	0.00015	0.00098034	yes
CTRL_CAPER	XLOC_015738	RBBP9	20:18467183-18477887	-0.658445	5e-05	0.000368349	yes
CTRL_CAPER	XLOC_016533	APOL1	22:36649116-36663577	-0.657545	5e-05	0.000368349	yes
CTRL_CAPER	XLOC_021776	FBXO5	6:153291657-153304740	-0.657528	5e-05	0.000368349	yes
CTRL_CAPER	XLOC_012090	PGLS	19:17622431-17632097	-0.656902	5e-05	0.000368349	yes
CTRL_CAPER	XLOC_020830	RPL10A	6:35436177-35438558	-0.65689	5e-05	0.000368349	yes
CTRL_CAPER	XLOC_003740	SLC22A18	11:2909326-2946476	-0.65641	0.00015	0.00098034	yes
CTRL_CAPER	XLOC_025787	HMGB3	X:150151762-150159248	-0.656289	5e-05	0.000368349	yes
CTRL_CAPER	XLOC_018054	TXNRD3,TXNRD3NB	3:126290621-126373967	-0.655477	0.0002	0.00125702	yes
CTRL_CAPER	XLOC_003673	-	10:91171690-91172943	-0.655271	0.0108	0.0361337	yes
CTRL_CAPER	XLOC_012088	FAM125A	19:17530868-17536211	-0.655135	0.0001	0.000686453	yes
CTRL_CAPER	XLOC_007632	CDH24	14:23516269-23526759	-0.655069	5e-05	0.000368349	yes
CTRL_CAPER	XLOC_011001	KRT34	17:39533858-39538636	-0.655008	5e-05	0.000368349	yes
CTRL_CAPER	XLOC_006982	DIAPH3	13:60239716-60738119	-0.65488	5e-05	0.000368349	yes
CTRL_CAPER	XLOC_015711	GPCPD1	20:5525079-5591672	-0.654492	5e-05	0.000368349	yes
CTRL_CAPER	XLOC_002685	DHTKD1	10:12110933-12165224	-0.654438	5e-05	0.000368349	yes
CTRL_CAPER	XLOC_005594	ARHGEF25	12:58003962-58013659	-0.654392	5e-05	0.000368349	yes
CTRL_CAPER	XLOC_000957	ATP1B1	1:169075946-169337186	-0.654391	5e-05	0.000368349	yes
CTRL_CAPER	XLOC_006763	GPR180	13:95254063-95286899	-0.654328	5e-05	0.000368349	yes
CTRL_CAPER	XLOC_004859	FIBP	11:65647283-65656010	-0.654038	5e-05	0.000368349	yes
CTRL_CAPER	XLOC_012461	CPT1C	19:50194364-50216988	-0.653945	5e-05	0.000368349	yes
CTRL_CAPER	XLOC_017411	IFT122	3:129149792-129239204	-0.653896	0.0079	0.0281889	yes
CTRL_CAPER	XLOC_018524	PI4K2B	4:25235647-25280831	-0.653341	5e-05	0.000368349	yes
CTRL_CAPER	XLOC_003736	CD81	11:2398546-2418649	-0.653331	5e-05	0.000368349	yes
CTRL_CAPER	XLOC_001680	C1orf123	1:53662100-53686289	-0.653	0.0019	0.00858736	yes
CTRL_CAPER	XLOC_005603	SLC16A7	12:59989820-60183636	-0.652571	5e-05	0.000368349	yes
CTRL_CAPER	XLOC_006658	COG6	13:40229763-40365802	-0.652464	5e-05	0.000368349	yes
CTRL_CAPER	XLOC_019585	OCLN	5:68788118-68853931	-0.652178	0.0043	0.0171272	yes
CTRL_CAPER	XLOC_014878	TTC21B	2:166729871-166810348	-0.651423	5e-05	0.000368349	yes
CTRL_CAPER	XLOC_004202	ATG16L2	11:72525450-72540680	-0.651351	0.00045	0.00256035	yes
CTRL_CAPER	XLOC_024665	MAN1B1	9:139981378-140003704	-0.65117	5e-05	0.000368349	yes
CTRL_CAPER	XLOC_011346	PYCR1	17:79890266-79895177	-0.651169	5e-05	0.000368349	yes
CTRL_CAPER	XLOC_006857	CENPJ	13:25456411-25497027	-0.65106	0.0001	0.000686453	yes
CTRL_CAPER	XLOC_018955	LOC100129931	4:6911170-7059679	-0.65074	0.01075	0.0359912	yes
CTRL_CAPER	XLOC_005414	SSPN	12:26348268-26387710	-0.65065	5e-05	0.000368349	yes
CTRL_CAPER	XLOC_014107	DYNC1I2	2:172543847-172606167	-0.650377	5e-05	0.000368349	yes
CTRL_CAPER	XLOC_015811	EDEM2	20:33703139-33735161	-0.650188	0.0007	0.00370138	yes
CTRL_CAPER	XLOC_006874	SLC46A3	13:29274216-29293150	-0.650028	0.0015	0.00705479	yes
CTRL_CAPER	XLOC_008194	CASC4	15:44580908-44715692	-0.649798	5e-05	0.000368349	yes
CTRL_CAPER	XLOC_013818	WDR54	2:74648864-74669060	-0.649798	0.00435	0.0172651	yes
CTRL_CAPER	XLOC_022773	ZNF680	7:63980254-64023505	-0.649054	0.00925	0.031891	yes
CTRL_CAPER	XLOC_008992	CCNF	16:2479394-2508906	-0.64876	5e-05	0.000368349	yes
CTRL_CAPER	XLOC_020927	FBXO9	6:52929795-52965671	-0.648665	5e-05	0.000368349	yes
CTRL_CAPER	XLOC_005306	CD9	12:6309292-6347437	-0.648042	5e-05	0.000368349	yes
CTRL_CAPER	XLOC_017509	C3orf55	3:157261132-157319022	-0.647843	0.0079	0.0281889	yes
CTRL_CAPER	XLOC_009208	TGFB1I1	16:31483475-31489281	-0.647476	5e-05	0.000368349	yes
CTRL_CAPER	XLOC_010363	G6PC3	17:42148097-42153812	-0.646896	5e-05	0.000368349	yes
CTRL_CAPER	XLOC_009482	IFT140	16:1543351-1662109	-0.646699	0.0142	0.0451295	yes
CTRL_CAPER	XLOC_011171	SKA2	17:57187302-57232800	-0.646641	5e-05	0.000368349	yes
CTRL_CAPER	XLOC_012194	SCN1B	19:35521591-35531353	-0.646277	0.0003	0.00179655	yes
CTRL_CAPER	XLOC_005499	ACVRL1	12:52300710-52317206	-0.645654	5e-05	0.000368349	yes
CTRL_CAPER	XLOC_014253	STK36	2:219528530-219567440	-0.645261	0.01205	0.039492	yes
CTRL_CAPER	XLOC_021934	FAM20C	7:192217-300755	-0.645154	5e-05	0.000368349	yes
CTRL_CAPER	XLOC_015388	PLK1S1	20:21106623-21240012	-0.645098	5e-05	0.000368349	yes
CTRL_CAPER	XLOC_004833	MAP4K2	11:64550386-64570713	-0.644904	5e-05	0.000368349	yes
CTRL_CAPER	XLOC_015309	FAM110A	20:814355-826922	-0.644733	0.01205	0.039492	yes
CTRL_CAPER	XLOC_005447	IRAK4	12:44152746-44183398	-0.644507	5e-05	0.000368349	yes
CTRL_CAPER	XLOC_004223	SERPINH1	11:75273100-75283849	-0.644435	5e-05	0.000368349	yes
CTRL_CAPER	XLOC_022092	DBNL	7:44084238-44109033	-0.644338	5e-05	0.000368349	yes
CTRL_CAPER	XLOC_024908	AGTPBP1	9:88161369-88356944	-0.644145	0.0001	0.000686453	yes
CTRL_CAPER	XLOC_000224	SEPN1	1:26126666-26144713	-0.64403	5e-05	0.000368349	yes
CTRL_CAPER	XLOC_023148	-	7:19039304-19041561	-0.643978	0.0089	0.0309254	yes
CTRL_CAPER	XLOC_007031	UGGT2	13:96453833-96705736	-0.643916	0.0002	0.00125702	yes
CTRL_CAPER	XLOC_011074	DCAKD	17:43085825-43138477	-0.643799	0.0011	0.00543446	yes
CTRL_CAPER	XLOC_011325	SLC38A10	17:79218798-79269096	-0.643526	5e-05	0.000368349	yes
CTRL_CAPER	XLOC_013155	PSG5	19:43670370-43690830	-0.643433	5e-05	0.000368349	yes
CTRL_CAPER	XLOC_013680	LCLAT1	2:30670122-30867091	-0.643074	0.0001	0.000686453	yes
CTRL_CAPER	XLOC_004610	CYP2R1	11:14899532-14913751	-0.643069	0.00185	0.00839779	yes
CTRL_CAPER	XLOC_024600	POMT1	9:134378288-134406662	-0.642212	0.0011	0.00543446	yes
CTRL_CAPER	XLOC_026197	SMARCA1	X:128580477-128657507	-0.641991	5e-05	0.000368349	yes
CTRL_CAPER	XLOC_024478	KIAA1958	9:115246796-115422706	-0.639614	0.01115	0.0370583	yes
CTRL_CAPER	XLOC_004095	VPS51	11:64863630-64879250	-0.639529	5e-05	0.000368349	yes
CTRL_CAPER	XLOC_012837	DNMT1,S1PR2	19:10243949-10341991	-0.639435	5e-05	0.000368349	yes
CTRL_CAPER	XLOC_016197	ADAMTS5	21:28290230-28339439	-0.639009	5e-05	0.000368349	yes
CTRL_CAPER	XLOC_023329	DPYSL2	8:26371708-26515693	-0.638839	5e-05	0.000368349	yes
CTRL_CAPER	XLOC_019224	SEC24D	4:119643977-119757348	-0.638105	5e-05	0.000368349	yes
CTRL_CAPER	XLOC_003207	NMT2	10:15147013-15210705	-0.63792	0.0005	0.00279151	yes
CTRL_CAPER	XLOC_007296	HSPA2	14:65007185-65009955	-0.637905	5e-05	0.000368349	yes
CTRL_CAPER	XLOC_020146	NAIP	5:70264309-70320941	-0.637726	5e-05	0.000368349	yes
CTRL_CAPER	XLOC_014380	SH3YL1	2:218135-264816	-0.637586	0.0007	0.00370138	yes
CTRL_CAPER	XLOC_012285	PLD3	19:40826882-40884392	-0.636893	5e-05	0.000368349	yes
CTRL_CAPER	XLOC_017320	DZIP3	3:108268276-108413693	-0.636229	0.0012	0.00584344	yes
CTRL_CAPER	XLOC_014823	NCKAP5	2:133429371-134326031	-0.635719	0.00025	0.00152913	yes
CTRL_CAPER	XLOC_018020	POLQ	3:121150272-121264853	-0.635489	5e-05	0.000368349	yes
CTRL_CAPER	XLOC_009197	BCKDK	16:31119661-31124124	-0.635413	5e-05	0.000368349	yes
CTRL_CAPER	XLOC_006815	TMCO3	13:114145307-114204544	-0.635268	5e-05	0.000368349	yes
CTRL_CAPER	XLOC_008661	PPIB	15:64443915-64455354	-0.635229	5e-05	0.000368349	yes
CTRL_CAPER	XLOC_018702	HERC3	4:89513567-89629686	-0.635092	5e-05	0.000368349	yes
CTRL_CAPER	XLOC_025458	EBP	X:48380163-48387104	-0.634937	5e-05	0.000368349	yes
CTRL_CAPER	XLOC_002031	MUC1	1:155158299-155163698	-0.634907	5e-05	0.000368349	yes
CTRL_CAPER	XLOC_012220	ARHGAP33	19:36266416-36279724	-0.634289	0.001	0.00500996	yes
CTRL_CAPER	XLOC_006014	RECQL	12:21590537-21654603	-0.634059	5e-05	0.000368349	yes
CTRL_CAPER	XLOC_023959	NIPAL2	8:99202053-99306621	-0.63377	5e-05	0.000368349	yes
CTRL_CAPER	XLOC_000900	NCSTN	1:160258376-160328742	-0.633525	0.0037	0.0151297	yes
CTRL_CAPER	XLOC_008595	SLC30A4	15:45772006-45848928	-0.633435	0.0003	0.00179655	yes
CTRL_CAPER	XLOC_008366	ARNT2	15:80696691-80890278	-0.633389	5e-05	0.000368349	yes
CTRL_CAPER	XLOC_001507	MAP3K6	1:27681669-27693464	-0.632288	0.0002	0.00125702	yes
CTRL_CAPER	XLOC_000964	PRRX1	1:170631843-170708542	-0.632221	5e-05	0.000368349	yes
CTRL_CAPER	XLOC_003390	CAMK2G	10:75572258-75651679	-0.631371	5e-05	0.000368349	yes
CTRL_CAPER	XLOC_001308	CCNL2	1:1321090-1342693	-0.631199	0.0019	0.00858736	yes
CTRL_CAPER	XLOC_020782	SKIV2L	6:31913720-31949223	-0.631106	0.0152	0.0477051	yes
CTRL_CAPER	XLOC_001313	C1orf233	1:1533387-1535476	-0.631059	0.0008	0.00415044	yes
CTRL_CAPER	XLOC_021663	CDK19	6:110931180-111136412	-0.630966	0.0001	0.000686453	yes
CTRL_CAPER	XLOC_024909	GOLM1	9:88556044-88715116	-0.630689	0.0005	0.00279151	yes
CTRL_CAPER	XLOC_000174	C1orf151-NBL1,MINOS1...	1:19923470-19984949	-0.630577	5e-05	0.000368349	yes
CTRL_CAPER	XLOC_011179	LOC645638	17:58160926-58165833	-0.630238	5e-05	0.000368349	yes
CTRL_CAPER	XLOC_016296	CBS	21:44473027-44496873	-0.630053	5e-05	0.000368349	yes
CTRL_CAPER	XLOC_001086	ATP2B4	1:203595914-203713209	-0.629026	5e-05	0.000368349	yes
CTRL_CAPER	XLOC_004670	PAMR1	11:35453369-35547176	-0.628809	5e-05	0.000368349	yes
CTRL_CAPER	XLOC_019670	PAM	5:102090774-102366809	-0.628704	5e-05	0.000368349	yes
CTRL_CAPER	XLOC_011026	DHX58	17:40253370-40264751	-0.628635	5e-05	0.000368349	yes
CTRL_CAPER	XLOC_015471	MYL9	20:35169837-35179877	-0.628283	5e-05	0.000368349	yes
CTRL_CAPER	XLOC_006189	SMARCC2	12:56555635-56583351	-0.627708	5e-05	0.000368349	yes
CTRL_CAPER	XLOC_005560	CDK2	12:56360555-56366568	-0.627664	5e-05	0.000368349	yes
CTRL_CAPER	XLOC_006771	FARP1	13:98795433-99102036	-0.627494	5e-05	0.000368349	yes
CTRL_CAPER	XLOC_010375	CCDC103	17:42977079-42981047	-0.626613	0.0122	0.0399029	yes
CTRL_CAPER	XLOC_021362	MDC1,NRM	6:30655764-30685458	-0.625377	0.0013	0.00626352	yes
CTRL_CAPER	XLOC_019735	C5orf56	5:131746464-131811736	-0.625319	0.00155	0.00724094	yes
CTRL_CAPER	XLOC_002163	KIFAP3	1:169890469-170043879	-0.624934	5e-05	0.000368349	yes
CTRL_CAPER	XLOC_001529	SDC3	1:31342312-31381480	-0.624792	5e-05	0.000368349	yes
CTRL_CAPER	XLOC_002867	MCU	10:74451888-74647452	-0.624567	5e-05	0.000368349	yes
CTRL_CAPER	XLOC_023754	KCTD9	8:25285279-25315984	-0.62456	5e-05	0.000368349	yes
CTRL_CAPER	XLOC_005744	ACACB	12:109577201-109706031	-0.624479	0.0008	0.00415044	yes
CTRL_CAPER	XLOC_013679	LBH	2:30454396-30482899	-0.62442	5e-05	0.000368349	yes
CTRL_CAPER	XLOC_008339	UBE2Q2	15:76135621-76193388	-0.62401	5e-05	0.000368349	yes
CTRL_CAPER	XLOC_000205	TCEB3	1:24069855-24104787	-0.623873	5e-05	0.000368349	yes
CTRL_CAPER	XLOC_017551	MFN1	3:179065479-179112219	-0.62376	5e-05	0.000368349	yes
CTRL_CAPER	XLOC_017799	MAP4	3:47892179-48130769	-0.623471	5e-05	0.000368349	yes
CTRL_CAPER	XLOC_011060	ASB16-AS1	17:42248073-42264085	-0.623148	0.001	0.00500996	yes
CTRL_CAPER	XLOC_007875	ATXN3	14:92524895-92572965	-0.623035	5e-05	0.000368349	yes
CTRL_CAPER	XLOC_011446	EMILIN2	18:2847027-2914324	-0.623016	0.00045	0.00256035	yes
CTRL_CAPER	XLOC_010859	ALDOC	17:26900132-26903951	-0.62281	0.00055	0.00302666	yes
CTRL_CAPER	XLOC_015456	ACSS2	20:33462765-33515769	-0.622357	5e-05	0.000368349	yes
CTRL_CAPER	XLOC_015855	ADA	20:43248095-43280376	-0.62182	0.0002	0.00125702	yes
CTRL_CAPER	XLOC_003351	RUFY2	10:70103095-70167051	-0.621334	5e-05	0.000368349	yes
CTRL_CAPER	XLOC_007239	LRR1	14:50065414-50081390	-0.620841	0.0107	0.0358731	yes
CTRL_CAPER	XLOC_005618	IRAK3	12:66582977-66648402	-0.620267	0.00065	0.00347604	yes
CTRL_CAPER	XLOC_018510	BST1	4:15683335-15739949	-0.61979	0.0025	0.0108619	yes
CTRL_CAPER	XLOC_005600	METTL21B,TSFM	12:58166382-58209852	-0.61953	0.0005	0.00279151	yes
CTRL_CAPER	XLOC_021501	CUL7	6:43005312-43021683	-0.619482	5e-05	0.000368349	yes
CTRL_CAPER	XLOC_006345	ALDH1L2	12:105413561-105478413	-0.619257	5e-05	0.000368349	yes
CTRL_CAPER	XLOC_017741	TRANK1	3:36868307-36986548	-0.618611	5e-05	0.000368349	yes
CTRL_CAPER	XLOC_022126	SUMF2	7:56131916-56160689	-0.618522	5e-05	0.000368349	yes
CTRL_CAPER	XLOC_021633	USP45	6:99880181-99963307	-0.618432	0.00215	0.00953132	yes
CTRL_CAPER	XLOC_022186	ELN	7:73442236-73484237	-0.618193	5e-05	0.000368349	yes
CTRL_CAPER	XLOC_021953	NUDT1	7:2281856-2290869	-0.617569	0.0003	0.00179655	yes
CTRL_CAPER	XLOC_009571	TXNDC11	16:11762288-11836736	-0.616431	0.0001	0.000686453	yes
CTRL_CAPER	XLOC_015306	NRSN2	20:327369-335512	-0.61618	5e-05	0.000368349	yes
CTRL_CAPER	XLOC_010350	IFI35	17:41158735-41166548	-0.615161	5e-05	0.000368349	yes
CTRL_CAPER	XLOC_023813	ANK1	8:41510743-41754280	-0.614984	0.0001	0.000686453	yes
CTRL_CAPER	XLOC_013428	ZNF154	19:58211809-58220579	-0.614596	0.00725	0.0262678	yes
CTRL_CAPER	XLOC_001973	S100A10	1:151955385-151966714	-0.614509	5e-05	0.000368349	yes
CTRL_CAPER	XLOC_015455	TP53INP2	20:33292114-33301237	-0.614072	5e-05	0.000368349	yes
CTRL_CAPER	XLOC_024299	MELK	9:36572858-36677729	-0.614033	0.00135	0.00645329	yes
CTRL_CAPER	XLOC_008926	ITFG3	16:284684-316119	-0.614027	5e-05	0.000368349	yes
CTRL_CAPER	XLOC_009291	CKLF,CKLF-CMTM1,CMTM...	16:66586465-66613038	-0.613917	0.00035	0.00206296	yes
CTRL_CAPER	XLOC_008527	ACTC1	15:35080296-35087927	-0.613591	5e-05	0.000368349	yes
CTRL_CAPER	XLOC_008578	PPIP5K1	15:43825653-43882451	-0.613544	5e-05	0.000368349	yes
CTRL_CAPER	XLOC_016398	COMT	22:19863039-20004309	-0.613423	0.0001	0.000686453	yes
CTRL_CAPER	XLOC_020922	EFHC1	6:52284993-52360583	-0.612995	5e-05	0.000368349	yes
CTRL_CAPER	XLOC_002102	IGSF8	1:160061128-160068618	-0.612951	0.0001	0.000686453	yes
CTRL_CAPER	XLOC_026334	SLC10A3	X:153715512-153719012	-0.612432	5e-05	0.000368349	yes
CTRL_CAPER	XLOC_021596	FAM46A	6:82455446-82462443	-0.612397	5e-05	0.000368349	yes
CTRL_CAPER	XLOC_017353	ARHGAP31	3:119013111-119139002	-0.612326	5e-05	0.000368349	yes
CTRL_CAPER	XLOC_021508	YIPF3	6:43479564-43484728	-0.612062	5e-05	0.000368349	yes
CTRL_CAPER	XLOC_011769	LMAN1	18:56995054-57026508	-0.611111	5e-05	0.000368349	yes
CTRL_CAPER	XLOC_025122	CCBL1	9:131595391-131644354	-0.611038	0.00325	0.01354	yes
CTRL_CAPER	XLOC_025153	SURF1	9:136218665-136223361	-0.610959	0.0001	0.000686453	yes
CTRL_CAPER	XLOC_000562	FNBP1L	1:93913687-94020218	-0.610787	5e-05	0.000368349	yes
CTRL_CAPER	XLOC_003466	MMS19	10:99217878-99258366	-0.610711	5e-05	0.000368349	yes
CTRL_CAPER	XLOC_007847	DIO2	14:80663867-80921810	-0.610423	0.00015	0.00098034	yes
CTRL_CAPER	XLOC_001220	GGPS1	1:235491752-235507847	-0.610276	0.0001	0.000686453	yes
CTRL_CAPER	XLOC_010635	TBCD	17:80709920-80901062	-0.610083	5e-05	0.000368349	yes
CTRL_CAPER	XLOC_009233	RBL2	16:53468350-53537170	-0.610053	0.0002	0.00125702	yes
CTRL_CAPER	XLOC_003126	MGMT	10:131265453-131565783	-0.60951	5e-05	0.000368349	yes
CTRL_CAPER	XLOC_014513	SLC8A1	2:40144773-40739575	-0.609223	5e-05	0.000368349	yes
CTRL_CAPER	XLOC_004094	ZFPL1	11:64851688-64856542	-0.608892	0.00015	0.00098034	yes
CTRL_CAPER	XLOC_015716	TMX4	20:7960265-8000463	-0.608095	0.0001	0.000686453	yes
CTRL_CAPER	XLOC_007187	PSME1	14:24605377-24610870	-0.607687	5e-05	0.000368349	yes
CTRL_CAPER	XLOC_023752	NEFL	8:24808467-24814131	-0.606789	0.00685	0.0250298	yes
CTRL_CAPER	XLOC_013728	SOCS5	2:46926098-46990695	-0.606106	5e-05	0.000368349	yes
CTRL_CAPER	XLOC_003489	NDUFB8	10:102283496-102289636	-0.605403	5e-05	0.000368349	yes
CTRL_CAPER	XLOC_002407	CCSAP	1:229456751-229478688	-0.605334	0.0001	0.000686453	yes
CTRL_CAPER	XLOC_003860	ANO3	11:26353677-26684836	-0.605307	0.00205	0.00914914	yes
CTRL_CAPER	XLOC_022601	KDELR2	7:6500711-6523849	-0.605284	5e-05	0.000368349	yes
CTRL_CAPER	XLOC_023747	LOXL2	8:23154409-23261749	-0.604852	5e-05	0.000368349	yes
CTRL_CAPER	XLOC_022833	TMEM60	7:77423044-77427747	-0.60485	0.0003	0.00179655	yes
CTRL_CAPER	XLOC_010850	LYRM9	17:26205339-26220409	-0.604746	0.00435	0.0172651	yes
CTRL_CAPER	XLOC_017408	COPG1	3:128968452-128996616	-0.604532	5e-05	0.000368349	yes
CTRL_CAPER	XLOC_003770	TRIM22	11:5710647-5732099	-0.604187	5e-05	0.000368349	yes
CTRL_CAPER	XLOC_004026	TMEM132A	11:60691912-60720091	-0.603962	0.0045	0.0177495	yes
CTRL_CAPER	XLOC_008419	SEMA4B	15:90728151-90772892	-0.603852	0.0001	0.000686453	yes
CTRL_CAPER	XLOC_000548	CDC7	1:91966403-91991321	-0.603261	0.005	0.0193196	yes
CTRL_CAPER	XLOC_010598	GAA	17:78075354-78093679	-0.603253	5e-05	0.000368349	yes
CTRL_CAPER	XLOC_010862	KIAA0100	17:26926150-26972177	-0.603056	5e-05	0.000368349	yes
CTRL_CAPER	XLOC_004250	PRSS23	11:86511490-86522275	-0.602901	5e-05	0.000368349	yes
CTRL_CAPER	XLOC_009490	MSRB1	16:1988233-1993294	-0.602533	5e-05	0.000368349	yes
CTRL_CAPER	XLOC_000815	SLC27A3	1:153747670-153752633	-0.602418	0.00045	0.00256035	yes
CTRL_CAPER	XLOC_001306	MXRA8	1:1287258-1294288	-0.602408	5e-05	0.000368349	yes
CTRL_CAPER	XLOC_016078	ITSN1	21:35014775-35261609	-0.60238	5e-05	0.000368349	yes
CTRL_CAPER	XLOC_021218	GMDS	6:1624034-2245868	-0.602316	0.0007	0.00370138	yes
CTRL_CAPER	XLOC_011675	ABHD3	18:19230857-19284766	-0.601737	0.00125	0.0060546	yes
CTRL_CAPER	XLOC_002048	SSR2	1:155978838-155990758	-0.601467	5e-05	0.000368349	yes
CTRL_CAPER	XLOC_014651	TGOLN2	2:85545140-85555419	-0.59967	5e-05	0.000368349	yes
CTRL_CAPER	XLOC_003275	ZNF33B	10:43084554-43134077	-0.599266	0.0001	0.000686453	yes
CTRL_CAPER	XLOC_025119	ZDHHC12	9:131464801-131486408	-0.597789	0.0002	0.00125702	yes
CTRL_CAPER	XLOC_023375	AGPAT6	8:41435706-41482520	-0.597481	5e-05	0.000368349	yes
CTRL_CAPER	XLOC_016537	MPST	22:37406899-37425863	-0.596713	0.00545	0.0207453	yes
CTRL_CAPER	XLOC_015692	ADAM33	20:3648609-3662770	-0.595443	5e-05	0.000368349	yes
CTRL_CAPER	XLOC_023374	GINS4	8:41386724-41402565	-0.595403	0.00135	0.00645329	yes
CTRL_CAPER	XLOC_014955	HECW2	2:197063896-197458398	-0.595298	5e-05	0.000368349	yes
CTRL_CAPER	XLOC_014704	TMEM131	2:98372798-98612400	-0.595233	5e-05	0.000368349	yes
CTRL_CAPER	XLOC_015465	ROMO1	20:34256609-34288902	-0.594831	0.00715	0.0259441	yes
CTRL_CAPER	XLOC_005596	OS9	12:58087737-58115606	-0.594525	5e-05	0.000368349	yes
CTRL_CAPER	XLOC_011905	FSD1	19:4304590-4323843	-0.593335	0.0032	0.013366	yes
CTRL_CAPER	XLOC_000921	FCRLA	1:161676761-161684142	-0.593149	0.00085	0.00436639	yes
CTRL_CAPER	XLOC_010333	NAGLU	17:40687950-40696507	-0.593132	5e-05	0.000368349	yes
CTRL_CAPER	XLOC_009701	VKORC1	16:31102174-31106276	-0.593119	5e-05	0.000368349	yes
CTRL_CAPER	XLOC_006595	LINC00327	13:24043650-24061603	-0.592459	0.0154	0.0481981	yes
CTRL_CAPER	XLOC_015623	SLCO4A1	20:61273796-61303815	-0.592434	0.00675	0.0247511	yes
CTRL_CAPER	XLOC_025441	USP11	X:47092313-47107727	-0.592335	5e-05	0.000368349	yes
CTRL_CAPER	XLOC_025808	BGN	X:152713085-152775251	-0.591657	5e-05	0.000368349	yes
CTRL_CAPER	XLOC_004076	DNAJC4,NUDT22	11:63974151-64001859	-0.591652	0.00205	0.00914914	yes
CTRL_CAPER	XLOC_005559	DGKA	12:56324945-56347869	-0.591401	5e-05	0.000368349	yes
CTRL_CAPER	XLOC_016155	COL18A1	21:46825041-46962385	-0.591272	5e-05	0.000368349	yes
CTRL_CAPER	XLOC_003261	ITGB1	10:33188508-33247313	-0.591011	5e-05	0.000368349	yes
CTRL_CAPER	XLOC_015812	MMP24	20:33814538-33866051	-0.590958	0.01585	0.0492999	yes
CTRL_CAPER	XLOC_026516	KDM5D	Y:21866868-21906825	-0.590799	0.00035	0.00206296	yes
CTRL_CAPER	XLOC_015474	RPN2	20:35729628-35870026	-0.590777	5e-05	0.000368349	yes
CTRL_CAPER	XLOC_010633	FN3KRP	17:80674581-80685974	-0.590699	0.00015	0.00098034	yes
CTRL_CAPER	XLOC_009675	MAPK3	16:30125425-30134630	-0.590546	5e-05	0.000368349	yes
CTRL_CAPER	XLOC_016939	RABL2B	22:51195513-51238065	-0.590436	0.0085	0.0298266	yes
CTRL_CAPER	XLOC_002153	DPT	1:168664694-168698442	-0.590393	0.00015	0.00098034	yes
CTRL_CAPER	XLOC_000667	VANGL1	1:116184573-116240845	-0.59024	5e-05	0.000368349	yes
CTRL_CAPER	XLOC_019046	SCFD2	4:53739148-54232242	-0.589847	0.0001	0.000686453	yes
CTRL_CAPER	XLOC_005805	P2RX4	12:121647663-121671912	-0.589639	0.00015	0.00098034	yes
CTRL_CAPER	XLOC_004803	STX5	11:62574173-62599563	-0.589027	5e-05	0.000368349	yes
CTRL_CAPER	XLOC_016766	THOC5	22:29904095-29949738	-0.588998	5e-05	0.000368349	yes
CTRL_CAPER	XLOC_004172	TPCN2	11:68816349-68858072	-0.588378	0.0002	0.00125702	yes
CTRL_CAPER	XLOC_013133	RABAC1	19:42460832-42463528	-0.588191	5e-05	0.000368349	yes
CTRL_CAPER	XLOC_023596	LY6K	8:143781528-143808391	-0.588143	0.001	0.00500996	yes
CTRL_CAPER	XLOC_016112	BACE2	21:42539727-42651267	-0.587709	5e-05	0.000368349	yes
CTRL_CAPER	XLOC_016938	ARSA	22:51061181-51066601	-0.587423	5e-05	0.000368349	yes
CTRL_CAPER	XLOC_025746	FHL1	X:135228860-135293659	-0.586784	5e-05	0.000368349	yes
CTRL_CAPER	XLOC_026112	ARMCX2	X:100910186-100914866	-0.586348	5e-05	0.000368349	yes
CTRL_CAPER	XLOC_024242	DENND4C	9:19230513-19374523	-0.585934	5e-05	0.000368349	yes
CTRL_CAPER	XLOC_007225	MIPOL1	14:37667117-38020464	-0.585888	0.00145	0.00685053	yes
CTRL_CAPER	XLOC_012003	PRKCSH	19:11546268-11561783	-0.585735	5e-05	0.000368349	yes
CTRL_CAPER	XLOC_001371	CTNNBIP1	1:9908333-9970316	-0.585436	0.0001	0.000686453	yes
CTRL_CAPER	XLOC_007873	FBLN5	14:92335754-92414046	-0.585203	5e-05	0.000368349	yes
CTRL_CAPER	XLOC_008706	LARP6	15:71123888-71146498	-0.585132	0.00155	0.00724094	yes
CTRL_CAPER	XLOC_007834	C14orf1	14:76117167-76421467	-0.584836	0.0025	0.0108619	yes
CTRL_CAPER	XLOC_006912	FOXO1	13:41129800-41240734	-0.584676	0.00015	0.00098034	yes
CTRL_CAPER	XLOC_005152	TMEM218	11:124964265-124981659	-0.5845	0.0001	0.000686453	yes
CTRL_CAPER	XLOC_024072	LOC100288181	8:143781528-143808391	-0.5842	0.01355	0.0434613	yes
CTRL_CAPER	XLOC_009739	SALL1	16:51169885-51185707	-0.5835	5e-05	0.000368349	yes
CTRL_CAPER	XLOC_006637	FRY	13:32598182-32870776	-0.583304	0.00015	0.00098034	yes
CTRL_CAPER	XLOC_013763	COMMD1	2:62132795-62368385	-0.582987	0.0005	0.00279151	yes
CTRL_CAPER	XLOC_025046	TNFSF15	9:117546914-117568408	-0.582534	0.00025	0.00152913	yes
CTRL_CAPER	XLOC_016114	MX2	21:42733827-42782141	-0.582517	5e-05	0.000368349	yes
CTRL_CAPER	XLOC_025439	UBA1	X:47050198-47074539	-0.582143	5e-05	0.000368349	yes
CTRL_CAPER	XLOC_020678	BTN3A1	6:26402464-26415444	-0.58202	0.0001	0.000686453	yes
CTRL_CAPER	XLOC_003213	RSU1	10:16632614-16859453	-0.581801	5e-05	0.000368349	yes
CTRL_CAPER	XLOC_009081	NDE1	16:15737123-15950887	-0.580848	0.0113	0.0374971	yes
CTRL_CAPER	XLOC_019164	TSPAN5	4:99391515-99579812	-0.580592	5e-05	0.000368349	yes
CTRL_CAPER	XLOC_020163	ZBED3	5:76371833-76444176	-0.580467	0.00465	0.0182082	yes
CTRL_CAPER	XLOC_011158	MKS1	17:56282796-56296966	-0.580116	0.00035	0.00206296	yes
CTRL_CAPER	XLOC_015706	TMEM230	20:5080413-5093733	-0.579765	5e-05	0.000368349	yes
CTRL_CAPER	XLOC_023735	REEP4	8:21995532-21999448	-0.57969	0.0005	0.00279151	yes
CTRL_CAPER	XLOC_005316	PTMS	12:6875540-6880118	-0.579589	5e-05	0.000368349	yes
CTRL_CAPER	XLOC_019667	RGMB	5:98104998-98132257	-0.579402	5e-05	0.000368349	yes
CTRL_CAPER	XLOC_010082	CD68,MPDU1	17:7482789-7493488	-0.579071	5e-05	0.000368349	yes
CTRL_CAPER	XLOC_002410	ABCB10	1:229652284-229694442	-0.579062	0.0004	0.00231651	yes
CTRL_CAPER	XLOC_004899	C11orf24	11:68028802-68039469	-0.578937	5e-05	0.000368349	yes
CTRL_CAPER	XLOC_007423	C14orf132	14:96505660-96560226	-0.578802	5e-05	0.000368349	yes
CTRL_CAPER	XLOC_017440	PPP2R3A	3:135684514-135866789	-0.578691	5e-05	0.000368349	yes
CTRL_CAPER	XLOC_014472	FNDC4	2:27714749-27718126	-0.578196	0.00795	0.0283188	yes
CTRL_CAPER	XLOC_022620	ANKMY2	7:16639353-16685442	-0.577985	5e-05	0.000368349	yes
CTRL_CAPER	XLOC_007848	CEP128	14:80962820-81408030	-0.57779	0.00745	0.026806	yes
CTRL_CAPER	XLOC_015931	APCDD1L	20:57033295-57194948	-0.577682	0.0003	0.00179655	yes
CTRL_CAPER	XLOC_001461	HSPG2	1:22135889-22263770	-0.577536	5e-05	0.000368349	yes
CTRL_CAPER	XLOC_003157	PITRM1	10:3179556-3215076	-0.576853	0.0001	0.000686453	yes
CTRL_CAPER	XLOC_005050	KDELC2	11:108342832-108369159	-0.575783	5e-05	0.000368349	yes
CTRL_CAPER	XLOC_023278	KIAA1456	8:12803182-12887286	-0.575639	5e-05	0.000368349	yes
CTRL_CAPER	XLOC_002929	MINPP1	10:89264222-89313218	-0.574906	0.00045	0.00256035	yes
CTRL_CAPER	XLOC_009727	ITFG1	16:47188297-47495166	-0.574758	5e-05	0.000368349	yes
CTRL_CAPER	XLOC_022863	SAMD9L	7:92759366-92777777	-0.574698	5e-05	0.000368349	yes
CTRL_CAPER	XLOC_010813	SREBF1	17:17584786-17740325	-0.574427	0.00155	0.00724094	yes
CTRL_CAPER	XLOC_005569	ESYT1	12:56521976-56538607	-0.574092	5e-05	0.000368349	yes
CTRL_CAPER	XLOC_005419	ARNTL2	12:27485786-27578746	-0.573557	0.00025	0.00152913	yes
CTRL_CAPER	XLOC_023044	WDR91	7:134868589-134896316	-0.573328	0.0003	0.00179655	yes
CTRL_CAPER	XLOC_003407	ANXA11	10:81914202-81965474	-0.573009	5e-05	0.000368349	yes
CTRL_CAPER	XLOC_012949	BST2	19:17513754-17516384	-0.572938	5e-05	0.000368349	yes
CTRL_CAPER	XLOC_021599	PGM3	6:83777384-83908584	-0.572868	0.00115	0.0056357	yes
CTRL_CAPER	XLOC_020189	EDIL3	5:83237293-83680611	-0.572526	0.0109	0.0364182	yes
CTRL_CAPER	XLOC_019810	PCDHGA1,PCDHGA10,PCD...	5:140710251-140892548	-0.572519	0.0001	0.000686453	yes
CTRL_CAPER	XLOC_021440	C6orf1	6:34214156-34216904	-0.571516	0.0003	0.00179655	yes
CTRL_CAPER	XLOC_025894	CTPS2	X:16606121-16731059	-0.571507	0.00015	0.00098034	yes
CTRL_CAPER	XLOC_010364	C17orf53	17:42219273-42239844	-0.570596	0.01555	0.0485634	yes
CTRL_CAPER	XLOC_015853	FITM2	20:42935196-42939889	-0.570528	0.0153	0.0479365	yes
CTRL_CAPER	XLOC_003348	HERC4	10:69681655-69835103	-0.570022	5e-05	0.000368349	yes
CTRL_CAPER	XLOC_000434	GPX7	1:53068042-53074761	-0.5698	0.0003	0.00179655	yes
CTRL_CAPER	XLOC_023634	MFSD3	8:145734394-145743210	-0.569717	0.00865	0.0302584	yes
CTRL_CAPER	XLOC_014940	COL5A2	2:189896640-190044692	-0.569555	5e-05	0.000368349	yes
CTRL_CAPER	XLOC_011175	TUBD1	17:57936839-57970306	-0.569225	0.01075	0.0359912	yes
CTRL_CAPER	XLOC_013079	YIF1B	19:38794199-38806606	-0.569115	0.00015	0.00098034	yes
CTRL_CAPER	XLOC_015574	FAM210B	20:54933982-54943719	-0.568931	5e-05	0.000368349	yes
CTRL_CAPER	XLOC_009558	EMP2	16:10622278-10674539	-0.568586	0.0002	0.00125702	yes
CTRL_CAPER	XLOC_011318	BAIAP2-AS1	17:79002932-79008519	-0.568483	0.00015	0.00098034	yes
CTRL_CAPER	XLOC_013120	ADCK4,NUMBL	19:41171809-41222790	-0.568392	0.00025	0.00152913	yes
CTRL_CAPER	XLOC_007212	AKAP6	14:32798478-33302305	-0.567962	0.0001	0.000686453	yes
CTRL_CAPER	XLOC_010751	VAMP2	17:8062464-8066293	-0.567865	0.0001	0.000686453	yes
CTRL_CAPER	XLOC_026056	PHKA1	X:71798663-71934029	-0.567262	0.00095	0.00479402	yes
CTRL_CAPER	XLOC_025658	TBC1D8B	X:106045918-106119380	-0.566683	0.0004	0.00231651	yes
CTRL_CAPER	XLOC_007403	UBR7	14:93669236-93695561	-0.566018	0.00035	0.00206296	yes
CTRL_CAPER	XLOC_004883	CORO1B	11:67205517-67211292	-0.565272	5e-05	0.000368349	yes
CTRL_CAPER	XLOC_017469	TRPC1	3:142443246-142526730	-0.565209	0.00045	0.00256035	yes
CTRL_CAPER	XLOC_012398	SEPW1	19:48281841-48300247	-0.565132	0.00015	0.00098034	yes
CTRL_CAPER	XLOC_016430	SDF2L1	22:21996541-21998588	-0.565077	0.00015	0.00098034	yes
CTRL_CAPER	XLOC_019611	HMGCR	5:74632992-74657926	-0.564948	0.00015	0.00098034	yes
CTRL_CAPER	XLOC_003094	WDR11	10:122521323-122669038	-0.564923	5e-05	0.000368349	yes
CTRL_CAPER	XLOC_021955	CHST12	7:2443160-2474428	-0.564869	0.0002	0.00125702	yes
CTRL_CAPER	XLOC_004689	ARHGAP1	11:46698572-46722215	-0.56465	5e-05	0.000368349	yes
CTRL_CAPER	XLOC_022567	C7orf50	7:1036562-1177893	-0.563527	0.0004	0.00231651	yes
CTRL_CAPER	XLOC_026136	MORC4	X:106183963-106243474	-0.563275	0.00015	0.00098034	yes
CTRL_CAPER	XLOC_014297	ITM2C	2:231729620-231743963	-0.563086	5e-05	0.000368349	yes
CTRL_CAPER	XLOC_021621	LYRM2	6:90142896-90348474	-0.562981	0.0001	0.000686453	yes
CTRL_CAPER	XLOC_025203	ABCA2	9:139901685-139931234	-0.562599	0.0001	0.000686453	yes
CTRL_CAPER	XLOC_016105	WRB	21:40752212-40769815	-0.562248	0.0004	0.00231651	yes
CTRL_CAPER	XLOC_018750	ANK2	4:113739238-114304896	-0.562213	0.00045	0.00256035	yes
CTRL_CAPER	XLOC_024798	PIGO	9:35087768-35096621	-0.561873	0.00015	0.00098034	yes
CTRL_CAPER	XLOC_009801	ZDHHC1	16:67428321-67450455	-0.561675	0.00075	0.00393299	yes
CTRL_CAPER	XLOC_010455	MSI2	17:55333930-55762013	-0.561662	0.0059	0.0221349	yes
CTRL_CAPER	XLOC_014520	ZFP36L2	2:43449540-43453745	-0.560917	5e-05	0.000368349	yes
CTRL_CAPER	XLOC_012610	SSC5D	19:55999869-56030612	-0.560908	5e-05	0.000368349	yes
CTRL_CAPER	XLOC_016544	LGALS1	22:38071612-38075809	-0.560726	5e-05	0.000368349	yes
CTRL_CAPER	XLOC_013104	DYRK1B	19:40315989-40324841	-0.560478	0.0004	0.00231651	yes
CTRL_CAPER	XLOC_000469	L1TD1	1:62660473-62678000	-0.560367	0.00625	0.0232448	yes
CTRL_CAPER	XLOC_003909	EXT2	11:44117098-44268768	-0.560328	5e-05	0.000368349	yes
CTRL_CAPER	XLOC_005456	TMEM106C	12:48357329-48362661	-0.560309	5e-05	0.000368349	yes
CTRL_CAPER	XLOC_004441	JAM3	11:133938819-134021731	-0.560123	5e-05	0.000368349	yes
CTRL_CAPER	XLOC_026104	TRMT2B	X:100224696-100307105	-0.560007	0.0007	0.00370138	yes
CTRL_CAPER	XLOC_004690	CKAP5	11:46765014-46867859	-0.559939	5e-05	0.000368349	yes
CTRL_CAPER	XLOC_000608	STXBP3	1:109289284-109352148	-0.559503	0.0001	0.000686453	yes
CTRL_CAPER	XLOC_007699	CLEC14A	14:38721191-38725833	-0.559166	0.0002	0.00125702	yes
CTRL_CAPER	XLOC_003218	PTPLA	10:17631646-17659391	-0.558937	0.00015	0.00098034	yes
CTRL_CAPER	XLOC_000075	PER3	1:7844378-7905237	-0.558293	5e-05	0.000368349	yes
CTRL_CAPER	XLOC_010514	KPNA2	17:66031847-66042970	-0.557559	5e-05	0.000368349	yes
CTRL_CAPER	XLOC_009601	ARL6IP1	16:18802990-18812857	-0.557396	5e-05	0.000368349	yes
CTRL_CAPER	XLOC_023434	ADHFE1	8:67344717-67381044	-0.556854	0.0048	0.0187203	yes
CTRL_CAPER	XLOC_020461	PDLIM7	5:176909952-176924602	-0.555737	0.0001	0.000686453	yes
CTRL_CAPER	XLOC_019281	LRBA	4:151185645-151936649	-0.55572	0.0002	0.00125702	yes
CTRL_CAPER	XLOC_023477	CPNE3	8:87526655-87573727	-0.55568	5e-05	0.000368349	yes
CTRL_CAPER	XLOC_011046	BRCA1	17:41196311-41277500	-0.555096	0.0008	0.00415044	yes
CTRL_CAPER	XLOC_004113	EHBP1L1	11:65343508-65360116	-0.555038	0.0001	0.000686453	yes
CTRL_CAPER	XLOC_022932	PLOD3	7:100849257-100867471	-0.554847	0.00015	0.00098034	yes
CTRL_CAPER	XLOC_013224	MEIS3	19:47906374-47922792	-0.554511	5e-05	0.000368349	yes
CTRL_CAPER	XLOC_013789	ANXA4	2:69969126-70053596	-0.554381	5e-05	0.000368349	yes
CTRL_CAPER	XLOC_017702	HACL1	3:15602226-15643173	-0.554267	0.0004	0.00231651	yes
CTRL_CAPER	XLOC_019286	TMEM154	4:153546862-153601317	-0.554222	0.0009	0.0045845	yes
CTRL_CAPER	XLOC_020484	RNF130	5:179382473-179499109	-0.554174	0.0001	0.000686453	yes
CTRL_CAPER	XLOC_015935	CTSZ	20:57556262-57582309	-0.553626	0.00015	0.00098034	yes
CTRL_CAPER	XLOC_009161	QPRT	16:29690440-29710012	-0.553507	0.0009	0.0045845	yes
CTRL_CAPER	XLOC_000251	FAM76A	1:28052489-28089586	-0.55345	0.0003	0.00179655	yes
CTRL_CAPER	XLOC_021384	ABHD16A	6:31654671-31671137	-0.553251	0.0002	0.00125702	yes
CTRL_CAPER	XLOC_012609	NAT14	19:55996556-55998935	-0.553211	0.0005	0.00279151	yes
CTRL_CAPER	XLOC_004556	TPP1	11:6633996-6640692	-0.553206	5e-05	0.000368349	yes
CTRL_CAPER	XLOC_025434	CHST7	X:46433191-46457838	-0.553084	0.0004	0.00231651	yes
CTRL_CAPER	XLOC_004343	REXO2	11:114310107-114321001	-0.552906	5e-05	0.000368349	yes
CTRL_CAPER	XLOC_004060	TAF6L,TMEM179B	11:62538705-62559486	-0.552697	0.00045	0.00256035	yes
CTRL_CAPER	XLOC_025148	GBGT1	9:136028339-136039301	-0.552626	0.01025	0.0346751	yes
CTRL_CAPER	XLOC_025038	ALAD	9:116148591-116163618	-0.551866	0.0002	0.00125702	yes
CTRL_CAPER	XLOC_019861	GALNT10	5:153570294-153825382	-0.551697	0.0022	0.00972639	yes
CTRL_CAPER	XLOC_006649	RFXAP	13:37393338-37403740	-0.551303	0.0053	0.0202482	yes
CTRL_CAPER	XLOC_004101	POLA2	11:65029431-65065088	-0.550697	0.0004	0.00231651	yes
CTRL_CAPER	XLOC_007701	SEC23A	14:39501122-39572437	-0.549189	5e-05	0.000368349	yes
CTRL_CAPER	XLOC_020246	DTWD2	5:118172568-118324240	-0.548676	0.0007	0.00370138	yes
CTRL_CAPER	XLOC_012784	GPR108	19:6729924-6737633	-0.548568	0.00015	0.00098034	yes
CTRL_CAPER	XLOC_006329	ARL1	12:101786902-101801572	-0.5484	5e-05	0.000368349	yes
CTRL_CAPER	XLOC_015966	STMN3	20:62271060-62284780	-0.548229	0.00045	0.00256035	yes
CTRL_CAPER	XLOC_014123	HOXD10,HOXD11	2:176969041-176985201	-0.548142	0.00165	0.00762753	yes
CTRL_CAPER	XLOC_021363	FLOT1	6:30695500-30710535	-0.547976	0.0001	0.000686453	yes
CTRL_CAPER	XLOC_014652	RETSAT	2:85569077-85581821	-0.547712	5e-05	0.000368349	yes
CTRL_CAPER	XLOC_007933	AKT1	14:105235526-105262080	-0.547687	5e-05	0.000368349	yes
CTRL_CAPER	XLOC_021605	SNX14	6:86215213-86304283	-0.54755	0.0001	0.000686453	yes
CTRL_CAPER	XLOC_021568	LMBRD1	6:70385640-70507049	-0.547089	0.00025	0.00152913	yes
CTRL_CAPER	XLOC_021331	ZSCAN23	6:28389226-28411279	-0.547011	0.00045	0.00256035	yes
CTRL_CAPER	XLOC_011713	TPGS2	18:34366583-34805288	-0.546852	0.0001	0.000686453	yes
CTRL_CAPER	XLOC_001812	EXTL2	1:101337927-101360735	-0.546696	0.0008	0.00415044	yes
CTRL_CAPER	XLOC_009047	METTL22	16:8715526-8742019	-0.545809	0.0004	0.00231651	yes
CTRL_CAPER	XLOC_002426	PCNXL2	1:233118804-233431459	-0.545211	0.00105	0.00521747	yes
CTRL_CAPER	XLOC_010584	SYNGR2	17:76164627-76169009	-0.545064	0.0004	0.00231651	yes
CTRL_CAPER	XLOC_012735	PIP5K1C	19:3630178-3700487	-0.544894	5e-05	0.000368349	yes
CTRL_CAPER	XLOC_017905	PDHB	3:58413356-58419579	-0.544469	5e-05	0.000368349	yes
CTRL_CAPER	XLOC_006128	KRT80	12:52562779-52585784	-0.544295	0.001	0.00500996	yes
CTRL_CAPER	XLOC_016593	SREBF2	22:42229089-42303303	-0.544101	0.00025	0.00152913	yes
CTRL_CAPER	XLOC_000984	DARS2	1:173766231-173827833	-0.544085	0.00265	0.0113747	yes
CTRL_CAPER	XLOC_022873	PON2	7:95034111-95064414	-0.544049	0.0001	0.000686453	yes
CTRL_CAPER	XLOC_020281	C5orf15	5:133291197-133304406	-0.543664	0.00015	0.00098034	yes
CTRL_CAPER	XLOC_025471	PLP2	X:49028183-49031469	-0.543277	0.0001	0.000686453	yes
CTRL_CAPER	XLOC_024571	PHYHD1	9:131683173-131704320	-0.543162	0.0097	0.0331837	yes
CTRL_CAPER	XLOC_009438	SPG7	16:89574756-89624176	-0.542963	0.00035	0.00206296	yes
CTRL_CAPER	XLOC_000575	SNX7	1:99127235-99226057	-0.542718	0.00025	0.00152913	yes
CTRL_CAPER	XLOC_012615	CCDC106	19:56158953-56164527	-0.542707	0.0001	0.000686453	yes
CTRL_CAPER	XLOC_019282	SH3D19	4:152041432-152246808	-0.542623	0.0001	0.000686453	yes
CTRL_CAPER	XLOC_020112	PPAP2A	5:54603575-54830873	-0.541646	0.00635	0.0235447	yes
CTRL_CAPER	XLOC_012907	PRKACA	19:14202499-14228559	-0.54103	0.00015	0.00098034	yes
CTRL_CAPER	XLOC_019134	LIN54	4:83845755-83934079	-0.540586	0.001	0.00500996	yes
CTRL_CAPER	XLOC_023062	PARP12	7:139723481-139763521	-0.540494	5e-05	0.000368349	yes
CTRL_CAPER	XLOC_006310	NR2C1	12:95414004-95467404	-0.540283	0.0017	0.00781657	yes
CTRL_CAPER	XLOC_009465	JMJD8	16:730114-734439	-0.540232	0.0029	0.0122603	yes
CTRL_CAPER	XLOC_014270	GMPPA	2:220363524-220371718	-0.540136	0.00015	0.00098034	yes
CTRL_CAPER	XLOC_004415	STT3A	11:125462721-125492614	-0.539212	5e-05	0.000368349	yes
CTRL_CAPER	XLOC_014609	TEX261	2:71213067-71222001	-0.539044	5e-05	0.000368349	yes
CTRL_CAPER	XLOC_012755	C19orf10	19:4657556-4670415	-0.539032	0.00015	0.00098034	yes
CTRL_CAPER	XLOC_012102	MAST3	19:18208602-18262499	-0.538771	0.0006	0.00325396	yes
CTRL_CAPER	XLOC_017035	GALNTL2	3:16216183-16271253	-0.53875	0.00035	0.00206296	yes
CTRL_CAPER	XLOC_024890	NMRK1	9:77675539-77703133	-0.538622	0.00635	0.0235447	yes
CTRL_CAPER	XLOC_008155	C15orf23	15:40674921-40686704	-0.538614	0.00055	0.00302666	yes
CTRL_CAPER	XLOC_012760	PTPRS	19:5205518-5340814	-0.537888	0.0002	0.00125702	yes
CTRL_CAPER	XLOC_006474	TMEM132D	12:129556270-130388212	-0.537684	0.0006	0.00325396	yes
CTRL_CAPER	XLOC_007158	ARHGEF40	14:21538430-21572863	-0.537352	0.0006	0.00325396	yes
CTRL_CAPER	XLOC_017019	HDAC11	3:13521714-13547938	-0.537348	0.0003	0.00179655	yes
CTRL_CAPER	XLOC_018271	TMEM44	3:194304655-194354150	-0.5371	0.00215	0.00953132	yes
CTRL_CAPER	XLOC_020317	SIL1	5:138282408-138534065	-0.536935	0.0002	0.00125702	yes
CTRL_CAPER	XLOC_025009	CTNNAL1,TMEM245	9:111704850-111882230	-0.536616	5e-05	0.000368349	yes
CTRL_CAPER	XLOC_008919	SNRNP25	16:103828-107669	-0.536572	0.0005	0.00279151	yes
CTRL_CAPER	XLOC_000213	RCAN3	1:24822822-24864908	-0.536399	0.00085	0.00436639	yes
CTRL_CAPER	XLOC_007267	C14orf101	14:57046510-57116275	-0.536214	0.0005	0.00279151	yes
CTRL_CAPER	XLOC_016262	HLCS	21:38123188-38362545	-0.536213	0.0001	0.000686453	yes
CTRL_CAPER	XLOC_023365	ADAM9	8:38854504-38962780	-0.535976	5e-05	0.000368349	yes
CTRL_CAPER	XLOC_018294	DLG1	3:196769430-197030622	-0.535874	5e-05	0.000368349	yes
CTRL_CAPER	XLOC_024364	VPS13A	9:79791671-80032399	-0.535756	0.00015	0.00098034	yes
CTRL_CAPER	XLOC_005562	SUOX	12:56391042-56399309	-0.535478	0.00015	0.00098034	yes
CTRL_CAPER	XLOC_016785	SELM	22:31500762-31503551	-0.535191	5e-05	0.000368349	yes
CTRL_CAPER	XLOC_003248	-	10:29712657-29716511	-0.534461	0.00175	0.00801616	yes
CTRL_CAPER	XLOC_020089	C5orf28	5:43444353-43484586	-0.534427	0.0024	0.0105024	yes
CTRL_CAPER	XLOC_001007	QSOX1	1:180123948-180169860	-0.534336	5e-05	0.000368349	yes
CTRL_CAPER	XLOC_022448	ADCK2	7:140372952-140394970	-0.53425	0.00035	0.00206296	yes
CTRL_CAPER	XLOC_015765	APMAP	20:24943579-24973425	-0.533891	0.0002	0.00125702	yes
CTRL_CAPER	XLOC_004348	TAGLN	11:117049938-117075508	-0.533865	5e-05	0.000368349	yes
CTRL_CAPER	XLOC_001687	HSPB11	1:54387233-54411955	-0.53299	0.00065	0.00347604	yes
CTRL_CAPER	XLOC_015484	SNHG11,SNORA39	20:37075296-37079566	-0.532869	0.0066	0.0243295	yes
CTRL_CAPER	XLOC_001627	SLC6A9	1:44457279-44505899	-0.532813	0.00025	0.00152913	yes
CTRL_CAPER	XLOC_006795	TNFSF13B	13:108921976-108960832	-0.532753	0.0018	0.00821169	yes
CTRL_CAPER	XLOC_025574	PIN4	X:71401525-71483814	-0.53275	0.0075	0.0269793	yes
CTRL_CAPER	XLOC_018596	SRP72	4:57333761-57369847	-0.531774	5e-05	0.000368349	yes
CTRL_CAPER	XLOC_010372	DBF4B	17:42785975-42829637	-0.531561	0.0006	0.00325396	yes
CTRL_CAPER	XLOC_008399	AKAP13	15:85923836-86292589	-0.531391	0.00015	0.00098034	yes
CTRL_CAPER	XLOC_022227	CROT	7:86974950-87029112	-0.530983	0.0026	0.0112063	yes
CTRL_CAPER	XLOC_005707	GAS2L3	12:100967477-101020722	-0.530624	0.0025	0.0108619	yes
CTRL_CAPER	XLOC_001413	-	1:16542128-16543903	-0.529977	0.0049	0.0190238	yes
CTRL_CAPER	XLOC_020732	HLA-E	6:29690744-30462100	-0.528968	0.01055	0.0354762	yes
CTRL_CAPER	XLOC_001458	ECE1	1:21543739-21672139	-0.528774	5e-05	0.000368349	yes
CTRL_CAPER	XLOC_022725	H2AFV	7:44866413-44887725	-0.528725	0.0011	0.00543446	yes
CTRL_CAPER	XLOC_011080	LRRC37A4P	17:43583248-43597889	-0.52863	0.0028	0.0118961	yes
CTRL_CAPER	XLOC_005525	HOXC10	12:54374476-54384063	-0.528388	0.0004	0.00231651	yes
CTRL_CAPER	XLOC_012224	LRFN3	19:36428021-36436097	-0.528329	0.0006	0.00325396	yes
CTRL_CAPER	XLOC_004300	DYNC2H1	11:102980159-103350591	-0.528302	0.0006	0.00325396	yes
CTRL_CAPER	XLOC_007824	LTBP2	14:74964885-75079353	-0.528224	5e-05	0.000368349	yes
CTRL_CAPER	XLOC_010957	ORMDL3	17:38077200-38083884	-0.527995	0.00035	0.00206296	yes
CTRL_CAPER	XLOC_020876	PPP2R5D	6:42952236-42981699	-0.527983	0.00585	0.0219699	yes
CTRL_CAPER	XLOC_007646	AP1G2,JPH4	14:23980968-24048009	-0.527872	0.0031	0.0130041	yes
CTRL_CAPER	XLOC_014151	ITGAV	2:187454789-187545628	-0.527872	5e-05	0.000368349	yes
CTRL_CAPER	XLOC_017172	TCTA	3:49449638-49453909	-0.52766	0.0005	0.00279151	yes
CTRL_CAPER	XLOC_005309	CD27,TAPBPL	12:6548166-6579843	-0.527515	0.01265	0.0411534	yes
CTRL_CAPER	XLOC_008681	DENND4A	15:65951632-66084631	-0.527377	0.0002	0.00125702	yes
CTRL_CAPER	XLOC_017896	FAM208A	3:56591183-56717327	-0.52704	0.0004	0.00231651	yes
CTRL_CAPER	XLOC_018200	PLD1	3:171318194-171528314	-0.52696	0.00065	0.00347604	yes
CTRL_CAPER	XLOC_020174	MTX3	5:79272538-79287089	-0.526491	0.00045	0.00256035	yes
CTRL_CAPER	XLOC_019043	SGCB	4:52886860-52904485	-0.526378	0.0001	0.000686453	yes
CTRL_CAPER	XLOC_019913	ERGIC1	5:172261222-172379688	-0.526359	0.0001	0.000686453	yes
CTRL_CAPER	XLOC_000257	ATPIF1	1:28562601-28564616	-0.526258	0.00045	0.00256035	yes
CTRL_CAPER	XLOC_005623	RAP1B	12:69004618-69054450	-0.526049	0.00015	0.00098034	yes
CTRL_CAPER	XLOC_000185	NBPF3	1:21766517-21811393	-0.5258	0.01585	0.0492999	yes
CTRL_CAPER	XLOC_021344	GABBR1	6:29569865-29600962	-0.525394	0.001	0.00500996	yes
CTRL_CAPER	XLOC_016824	RAC2	22:37621309-37640305	-0.525299	0.0006	0.00325396	yes
CTRL_CAPER	XLOC_002427	TARBP1	1:234527058-234614849	-0.525294	0.00035	0.00206296	yes
CTRL_CAPER	XLOC_002906	FAM213A	10:82167584-82193481	-0.525287	0.0005	0.00279151	yes
CTRL_CAPER	XLOC_006164	CALCOCO1	12:54104023-54121310	-0.525107	0.0002	0.00125702	yes
CTRL_CAPER	XLOC_000625	GSTM1	1:110230417-110236367	-0.524752	0.00065	0.00347604	yes
CTRL_CAPER	XLOC_015265	-	2:204085154-204089796	-0.524297	0.0007	0.00370138	yes
CTRL_CAPER	XLOC_013592	ASAP2	2:9346893-9545812	-0.523627	0.00015	0.00098034	yes
CTRL_CAPER	XLOC_000937	MGST3	1:165600109-165625373	-0.523553	0.0001	0.000686453	yes
CTRL_CAPER	XLOC_013990	RALB	2:121010413-121052286	-0.523007	5e-05	0.000368349	yes
CTRL_CAPER	XLOC_009805	ACD	16:67679029-67694718	-0.522888	0.00365	0.0149629	yes
CTRL_CAPER	XLOC_004128	BANF1	11:65764015-65771617	-0.522392	0.0009	0.0045845	yes
CTRL_CAPER	XLOC_024012	DERL1	8:124025403-124054663	-0.522373	0.00025	0.00152913	yes
CTRL_CAPER	XLOC_017779	LZTFL1	3:45865445-45883621	-0.521891	0.0005	0.00279151	yes
CTRL_CAPER	XLOC_015004	IDH1	2:209100952-209119806	-0.521762	0.00035	0.00206296	yes
CTRL_CAPER	XLOC_005747	MVK	12:110011499-110035071	-0.521718	0.0007	0.00370138	yes
CTRL_CAPER	XLOC_009252	MT1E	16:56659584-56661024	-0.521471	0.0004	0.00231651	yes
CTRL_CAPER	XLOC_018431	TACC3	4:1723216-1746905	-0.52131	0.0002	0.00125702	yes
CTRL_CAPER	XLOC_017441	PCCB	3:135969166-136049602	-0.521065	0.00095	0.00479402	yes
CTRL_CAPER	XLOC_006084	ZNF641	12:48733727-48745029	-0.520094	0.00075	0.00393299	yes
CTRL_CAPER	XLOC_007675	HEATR5A	14:31760993-31889788	-0.519941	0.00015	0.00098034	yes
CTRL_CAPER	XLOC_002146	CREG1	1:167510249-167523056	-0.51972	0.0005	0.00279151	yes
CTRL_CAPER	XLOC_013212	PTGIR	19:47123698-47128357	-0.519537	0.00055	0.00302666	yes
CTRL_CAPER	XLOC_021753	FUCA2	6:143815158-143833020	-0.518864	5e-05	0.000368349	yes
CTRL_CAPER	XLOC_001433	ALDH4A1	1:19197923-19229293	-0.518536	0.00035	0.00206296	yes
CTRL_CAPER	XLOC_016887	CYB5R3	22:43013845-43045405	-0.517975	0.0002	0.00125702	yes
CTRL_CAPER	XLOC_003226	DNAJC1	10:22045476-22292650	-0.517201	0.00025	0.00152913	yes
CTRL_CAPER	XLOC_016115	MX1	21:42792519-42836189	-0.517171	5e-05	0.000368349	yes
CTRL_CAPER	XLOC_005112	MFRP	11:119209651-119217383	-0.517092	0.00205	0.00914914	yes
CTRL_CAPER	XLOC_025353	OFD1	X:13752831-13787922	-0.516812	0.00065	0.00347604	yes
CTRL_CAPER	XLOC_016247	DONSON	21:34949856-34961014	-0.516799	0.0004	0.00231651	yes
CTRL_CAPER	XLOC_022862	SAMD9	7:92727985-92747431	-0.516639	0.00015	0.00098034	yes
CTRL_CAPER	XLOC_008812	MFGE8	15:89441913-89456663	-0.516617	0.0001	0.000686453	yes
CTRL_CAPER	XLOC_020383	SPARC	5:151040656-151066615	-0.516535	5e-05	0.000368349	yes
CTRL_CAPER	XLOC_018267	LRRC15	3:194075975-194090472	-0.516233	0.00035	0.00206296	yes
CTRL_CAPER	XLOC_001369	CLSTN1	1:9711789-9884550	-0.515594	0.0005	0.00279151	yes
CTRL_CAPER	XLOC_020242	TICAM2,TMED7,TMED7-T...	5:114914338-114961876	-0.514872	0.0001	0.000686453	yes
CTRL_CAPER	XLOC_000949	DCAF6	1:167885912-168045081	-0.51426	0.00245	0.0106764	yes
CTRL_CAPER	XLOC_003143	PAOX	10:135192740-135205250	-0.514167	0.0099	0.0337808	yes
CTRL_CAPER	XLOC_000101	FBXO6	1:11724149-11734411	-0.513619	0.0011	0.00543446	yes
CTRL_CAPER	XLOC_000707	PEX11B	1:145516164-145523733	-0.512865	0.00045	0.00256035	yes
CTRL_CAPER	XLOC_010492	MAP3K3	17:61699786-61819330	-0.512433	0.00745	0.026806	yes
CTRL_CAPER	XLOC_016756	TTC28	22:28315363-29075853	-0.512385	0.00065	0.00347604	yes
CTRL_CAPER	XLOC_013647	MAPRE3	2:27193510-27250087	-0.512378	0.0005	0.00279151	yes
CTRL_CAPER	XLOC_015087	PDE6D	2:232597146-232645974	-0.512086	0.00125	0.0060546	yes
CTRL_CAPER	XLOC_017451	FAIM	3:138327541-138352218	-0.511763	0.0012	0.00584344	yes
CTRL_CAPER	XLOC_007197	NYNRIN	14:24867991-24888494	-0.511745	0.00085	0.00436639	yes
CTRL_CAPER	XLOC_024296	GLIPR2	9:36136741-36163903	-0.511667	0.00085	0.00436639	yes
CTRL_CAPER	XLOC_011212	LRRC37A3	17:62850487-62914903	-0.511463	0.01095	0.0365601	yes
CTRL_CAPER	XLOC_008628	RAB27A	15:55495163-55582013	-0.511372	0.00095	0.00479402	yes
CTRL_CAPER	XLOC_009037	NUDT16L1	16:4743693-4745860	-0.509316	0.00115	0.0056357	yes
CTRL_CAPER	XLOC_025019	LPAR1	9:113635329-113801103	-0.509047	5e-05	0.000368349	yes
CTRL_CAPER	XLOC_012152	ZNF254	19:24269975-24312654	-0.508659	0.0046	0.0180609	yes
CTRL_CAPER	XLOC_003423	RNLS	10:90033620-90343082	-0.508538	0.0009	0.0045845	yes
CTRL_CAPER	XLOC_024678	ARRDC1	9:140500095-140513308	-0.507906	0.0065	0.0239972	yes
CTRL_CAPER	XLOC_008298	LRRC49	15:71184879-71342473	-0.507807	0.0021	0.00934087	yes
CTRL_CAPER	XLOC_005107	HYOU1	11:118914895-118927925	-0.507785	5e-05	0.000368349	yes
CTRL_CAPER	XLOC_000850	LAMTOR2	1:156024516-156028301	-0.507555	0.00095	0.00479402	yes
CTRL_CAPER	XLOC_013716	PLEKHH2	2:43864438-43995126	-0.507528	0.0025	0.0108619	yes
CTRL_CAPER	XLOC_017928	EOGT	3:69024367-69063465	-0.507394	0.0008	0.00415044	yes
CTRL_CAPER	XLOC_019132	SEC31A	4:83739652-83812419	-0.506478	5e-05	0.000368349	yes
CTRL_CAPER	XLOC_000523	PRKACB	1:84543744-84704192	-0.506444	0.00065	0.00347604	yes
CTRL_CAPER	XLOC_009599	NOMO2	16:18511181-18573434	-0.505915	0.00095	0.00479402	yes
CTRL_CAPER	XLOC_001427	MFAP2	1:17300996-17308081	-0.505805	0.00025	0.00152913	yes
CTRL_CAPER	XLOC_002217	NMNAT2	1:183217371-183387634	-0.505626	0.00155	0.00724094	yes
CTRL_CAPER	XLOC_002986	ZDHHC16	10:99205916-99217201	-0.505613	0.00075	0.00393299	yes
CTRL_CAPER	XLOC_012831	FBXL12	19:9920931-9929761	-0.504907	0.00125	0.0060546	yes
CTRL_CAPER	XLOC_011303	LGALS3BP	17:76967334-76976061	-0.504637	5e-05	0.000368349	yes
CTRL_CAPER	XLOC_015630	SLC17A9	20:61583998-61600018	-0.50411	0.00055	0.00302666	yes
CTRL_CAPER	XLOC_009453	GAS8	16:90089007-90114191	-0.504101	0.0071	0.0258076	yes
CTRL_CAPER	XLOC_010953	PGAP3	17:37827374-37844310	-0.504017	0.00125	0.0060546	yes
CTRL_CAPER	XLOC_011784	TMX3	18:66340924-66382353	-0.504011	0.00025	0.00152913	yes
CTRL_CAPER	XLOC_020936	BEND6	6:56819772-56892202	-0.503969	0.0012	0.00584344	yes
CTRL_CAPER	XLOC_024206	SMARCA2	9:2015341-2193624	-0.503941	0.00445	0.017595	yes
CTRL_CAPER	XLOC_024997	TMEM246	9:104235470-104249506	-0.503827	0.00105	0.00521747	yes
CTRL_CAPER	XLOC_017737	SUSD5	3:33191536-33260707	-0.503418	0.0015	0.00705479	yes
CTRL_CAPER	XLOC_019947	TMED9	5:177019212-177023108	-0.502705	0.0002	0.00125702	yes
CTRL_CAPER	XLOC_017766	GTDC2	3:43120720-43147575	-0.502525	0.0013	0.00626352	yes
CTRL_CAPER	XLOC_025818	TMEM187	X:153237990-153248646	-0.502451	0.00455	0.0179176	yes
CTRL_CAPER	XLOC_021173	SNX9	6:158244293-158366109	-0.502249	0.0002	0.00125702	yes
CTRL_CAPER	XLOC_018590	TMEM165	4:56262079-56292342	-0.502185	0.00025	0.00152913	yes
CTRL_CAPER	XLOC_004471	CHID1	11:867858-915058	-0.502099	0.0008	0.00415044	yes
CTRL_CAPER	XLOC_001444	TMCO4	1:20008705-20126787	-0.501381	0.0008	0.00415044	yes
CTRL_CAPER	XLOC_024454	SMC2	9:106856201-106903830	-0.50099	0.00745	0.026806	yes
CTRL_CAPER	XLOC_003985	SERPING1	11:57365026-57386176	-0.500897	0.00025	0.00152913	yes
CTRL_CAPER	XLOC_003274	ZNF37BP	10:43008957-43048280	-0.500674	0.00145	0.00685053	yes
CTRL_CAPER	XLOC_021833	THBS2	6:169615874-169654137	-0.500014	0.00015	0.00098034	yes
CTRL_CAPER	XLOC_015354	PLCB1	20:8113295-8865547	-0.499535	0.0011	0.00543446	yes
CTRL_CAPER	XLOC_005372	CDKN1B	12:12870301-12875305	-0.499014	0.0005	0.00279151	yes
CTRL_CAPER	XLOC_021144	UST	6:149068270-149398126	-0.498969	0.00085	0.00436639	yes
CTRL_CAPER	XLOC_020337	HDAC3	5:141000393-141016423	-0.498852	0.0007	0.00370138	yes
CTRL_CAPER	XLOC_013790	GMCL1	2:70056787-70108502	-0.498589	0.0019	0.00858736	yes
CTRL_CAPER	XLOC_011983	ICAM5	19:10400654-10407454	-0.497725	0.00105	0.00521747	yes
CTRL_CAPER	XLOC_013699	NDUFAF7	2:37458773-37476357	-0.497584	0.00135	0.00645329	yes
CTRL_CAPER	XLOC_017194	MANF	3:51422691-51426828	-0.497425	0.00135	0.00645329	yes
CTRL_CAPER	XLOC_017637	PIGX	3:196439244-196462878	-0.4972	0.00115	0.0056357	yes
CTRL_CAPER	XLOC_018000	KIAA1407	3:113682983-113775460	-0.497087	0.0112	0.0371991	yes
CTRL_CAPER	XLOC_001718	ITGB3BP	1:63906440-63988944	-0.496876	0.0121	0.039638	yes
CTRL_CAPER	XLOC_016807	APOL3	22:36536353-36562225	-0.496773	0.0015	0.00705479	yes
CTRL_CAPER	XLOC_025463	SUV39H1	X:48555130-48567407	-0.496715	0.0071	0.0258076	yes
CTRL_CAPER	XLOC_013156	PSG4	19:43695549-43709959	-0.49665	0.00015	0.00098034	yes
CTRL_CAPER	XLOC_005327	C12orf57	12:7052978-7055165	-0.496317	0.00125	0.0060546	yes
CTRL_CAPER	XLOC_011542	SETBP1	18:42260137-42648475	-0.496137	0.00605	0.0226046	yes
CTRL_CAPER	XLOC_022858	PEX1	7:92116334-92157845	-0.496056	0.00225	0.0099144	yes
CTRL_CAPER	XLOC_025735	FAM127A	X:134166332-134167576	-0.495904	0.00025	0.00152913	yes
CTRL_CAPER	XLOC_020680	BTN3A3	6:26440699-26453711	-0.495582	0.0009	0.0045845	yes
CTRL_CAPER	XLOC_005290	RHNO1,TULP3	12:2945981-3050306	-0.49547	0.00805	0.0285844	yes
CTRL_CAPER	XLOC_013981	INSIG2	2:118846049-118867843	-0.494801	0.00185	0.00839779	yes
CTRL_CAPER	XLOC_019203	CASP6	4:110609784-110624629	-0.494676	0.00235	0.0103084	yes
CTRL_CAPER	XLOC_018561	SLC30A9	4:41992522-42089551	-0.493795	0.0005	0.00279151	yes
CTRL_CAPER	XLOC_004896	UNC93B1	11:67758574-67771593	-0.493313	0.0002	0.00125702	yes
CTRL_CAPER	XLOC_010127	TTC19	17:15879873-15932723	-0.492959	0.00795	0.0283188	yes
CTRL_CAPER	XLOC_012771	RFX2	19:5978413-6110664	-0.491903	0.0058	0.0218158	yes
CTRL_CAPER	XLOC_019209	TIFA	4:113196781-113207059	-0.491824	0.0023	0.0101133	yes
CTRL_CAPER	XLOC_018514	LAP3	4:17578926-17609590	-0.490956	0.00025	0.00152913	yes
CTRL_CAPER	XLOC_011915	UHRF1	19:4909509-4962220	-0.490355	0.00155	0.00724094	yes
CTRL_CAPER	XLOC_018888	SLC25A4	4:186064416-186071538	-0.490176	0.00195	0.00878072	yes
CTRL_CAPER	XLOC_012431	RUVBL2	19:49497155-49519182	-0.489731	0.0005	0.00279151	yes
CTRL_CAPER	XLOC_010515	LINC00674	17:66097695-66132070	-0.489246	0.00035	0.00206296	yes
CTRL_CAPER	XLOC_007305	GPHN	14:66974124-67648525	-0.489105	0.00285	0.0120769	yes
CTRL_CAPER	XLOC_003244	ARMC4	10:28101096-28288440	-0.489024	0.00455	0.0179176	yes
CTRL_CAPER	XLOC_000826	CKS1B	1:154947069-154952508	-0.488539	0.0011	0.00543446	yes
CTRL_CAPER	XLOC_009792	B3GNT9	16:67143851-67184902	-0.488386	0.0043	0.0171272	yes
CTRL_CAPER	XLOC_012923	NOTCH3	19:15270396-15311792	-0.48755	0.00065	0.00347604	yes
CTRL_CAPER	XLOC_016522	TIMP3	22:32908538-33454377	-0.487314	0.0004	0.00231651	yes
CTRL_CAPER	XLOC_002938	STAMBPL1	10:90639943-90683287	-0.48717	0.0019	0.00858736	yes
CTRL_CAPER	XLOC_023829	PCMTD1	8:52730139-52811735	-0.486973	0.00065	0.00347604	yes
CTRL_CAPER	XLOC_026156	IL13RA2	X:114238537-114253543	-0.48692	0.0034	0.0140725	yes
CTRL_CAPER	XLOC_018733	CYP2U1	4:108852716-108874613	-0.486877	0.0012	0.00584344	yes
CTRL_CAPER	XLOC_016531	APOL6	22:36044423-36064456	-0.486655	0.00055	0.00302666	yes
CTRL_CAPER	XLOC_020800	SLC39A7	6:33168602-33172214	-0.485654	0.0002	0.00125702	yes
CTRL_CAPER	XLOC_013743	ERLEC1	2:53897116-54087170	-0.485651	0.00155	0.00724094	yes
CTRL_CAPER	XLOC_014453	KIF3C	2:26149454-26205443	-0.485588	0.00125	0.0060546	yes
CTRL_CAPER	XLOC_014816	MZT2A	2:132241532-132250064	-0.485568	0.004	0.0161393	yes
CTRL_CAPER	XLOC_025461	WDR13	X:48455828-48463808	-0.485422	0.00055	0.00302666	yes
CTRL_CAPER	XLOC_010795	CDRT4,FAM18B2,FAM18B...	17:15339308-15466945	-0.485197	0.00355	0.0146105	yes
CTRL_CAPER	XLOC_020822	UHRF1BP1	6:34759772-34845385	-0.484796	0.00035	0.00206296	yes
CTRL_CAPER	XLOC_016166	PRMT2	21:48055506-48088523	-0.484609	0.0006	0.00325396	yes
CTRL_CAPER	XLOC_018218	MCCC1	3:182733005-182817365	-0.484369	0.00205	0.00914914	yes
CTRL_CAPER	XLOC_011034	PTRF	17:40554466-40575338	-0.484329	0.0003	0.00179655	yes
CTRL_CAPER	XLOC_014876	GALNT3	2:166604312-166650803	-0.484136	0.0017	0.00781657	yes
CTRL_CAPER	XLOC_013086	ECH1	19:39306061-39322497	-0.4834	0.0014	0.00665524	yes
CTRL_CAPER	XLOC_021552	ELOVL5	6:53132195-53213977	-0.483257	0.00065	0.00347604	yes
CTRL_CAPER	XLOC_024264	CHMP5	9:33264876-33282067	-0.483162	5e-05	0.000368349	yes
CTRL_CAPER	XLOC_022021	NFE2L3	7:26191846-26226757	-0.483105	0.0017	0.00781657	yes
CTRL_CAPER	XLOC_021992	SCIN	7:12610202-12693228	-0.48286	0.00385	0.0156597	yes
CTRL_CAPER	XLOC_011994	CARM1	19:10982252-11040917	-0.482762	0.0056	0.0212111	yes
CTRL_CAPER	XLOC_002702	VIM	10:17270257-17295315	-0.48249	0.0003	0.00179655	yes
CTRL_CAPER	XLOC_012895	CACNA1A	19:13317255-13617274	-0.482213	0.00885	0.0307956	yes
CTRL_CAPER	XLOC_019656	ANKRD32	5:93954369-94031573	-0.481999	0.01145	0.0378571	yes
CTRL_CAPER	XLOC_017954	PROS1	3:93591880-93692934	-0.481904	0.00185	0.00839779	yes
CTRL_CAPER	XLOC_001352	PLEKHG5,TNFRSF25	1:6521210-6580121	-0.48175	0.0064	0.0236759	yes
CTRL_CAPER	XLOC_018088	RYK	3:133875977-133970015	-0.481737	0.0007	0.00370138	yes
CTRL_CAPER	XLOC_000989	CACYBP	1:174968558-174992610	-0.481653	0.00325	0.01354	yes
CTRL_CAPER	XLOC_004970	PRCP	11:82535004-82612684	-0.481591	0.00025	0.00152913	yes
CTRL_CAPER	XLOC_003910	CD82	11:44587140-44641339	-0.481488	0.00245	0.0106764	yes
CTRL_CAPER	XLOC_001567	C1orf216	1:36179476-36184790	-0.479379	0.0012	0.00584344	yes
CTRL_CAPER	XLOC_018824	ARFIP1	4:153701108-153833122	-0.479125	0.0003	0.00179655	yes
CTRL_CAPER	XLOC_000504	FPGT,FPGT-TNNI3K,TNN...	1:74663895-75010116	-0.47855	0.00135	0.00645329	yes
CTRL_CAPER	XLOC_011561	ME2	18:48405431-48476165	-0.478044	0.0009	0.0045845	yes
CTRL_CAPER	XLOC_013239	KDELR1	19:48885794-48894810	-0.477967	0.0001	0.000686453	yes
CTRL_CAPER	XLOC_010309	IGFBP4	17:38599675-38613982	-0.477886	0.0005	0.00279151	yes
CTRL_CAPER	XLOC_025057	FBXW2	9:123519253-123555740	-0.477323	0.0006	0.00325396	yes
[truncated: 2,709 more rows]
