# Supplementary material for: Coordinated control of senescence by lncRNA and a novel T-box3 co-repressor complex
Source: eLife. 2014 May 29;3:e02805. doi: 10.7554/eLife.02805 (PMC4071561; doi:10.7554/eLife.02805)
Supplement: Figure 7—source data 2. — DOI: http://dx.doi.org/10.7554/eLife.02805.028 [file elife02805s002.xlsx]

## Sheet: Genes
sample	gene_id	gene	locus	fold_change	p_value	q_value	significant
CTRL_TBX3	XLOC_006905	LINC00571	13:38624953-38765021	999999999	5e-05	0.00029954	yes
CTRL_TBX3	XLOC_008223	MIR4712	15:50652525-50652607	999999999	0.0102	0.0318444	yes
CTRL_TBX3	XLOC_009930	-	16:2827379-2828081	999999999	5e-05	0.00029954	yes
CTRL_TBX3	XLOC_011822	-	18:71351152-71351429	999999999	0.00115	0.00490315	yes
CTRL_TBX3	XLOC_017566	MIR4448	3:183604587-183604673	999999999	0.0102	0.0318444	yes
CTRL_TBX3	XLOC_019427	-	4:127698251-127698520	999999999	5e-05	0.00029954	yes
CTRL_TBX3	XLOC_020528	-	5:57446669-57447184	999999999	5e-05	0.00029954	yes
CTRL_TBX3	XLOC_021860	-	6:26190532-26190865	999999999	5e-05	0.00029954	yes
CTRL_TBX3	XLOC_022496	RNY5	7:148638579-148638663	999999999	0.0102	0.0318444	yes
CTRL_TBX3	XLOC_026368	-	X:75407031-75407216	999999999	0.0009	0.00396343	yes
CTRL_TBX3	XLOC_026536	-	Y:7358974-7359412	999999999	5e-05	0.00029954	yes
CTRL_TBX3	XLOC_021083	RSPO3	6:127439825-127518941	5.09858	5e-05	0.00029954	yes
CTRL_TBX3	XLOC_013223	BBC3	19:47724078-47747439	4.6815	0.01	0.0313567	yes
CTRL_TBX3	XLOC_003435	ANKRD1	10:92671856-92681032	4.48935	5e-05	0.00029954	yes
CTRL_TBX3	XLOC_025696	LONRF3	X:118108712-118152744	4.2685	0.01225	0.0369875	yes
CTRL_TBX3	XLOC_008131	SCG5	15:32933869-32989299	4.17629	5e-05	0.00029954	yes
CTRL_TBX3	XLOC_001196	HIST3H2BB	1:228645807-228647693	3.65706	5e-05	0.00029954	yes
CTRL_TBX3	XLOC_003906	C11orf96	11:43964105-43965433	3.64986	0.0001	0.000565063	yes
CTRL_TBX3	XLOC_001225	ACTN2	1:236849769-236927558	3.64724	5e-05	0.00029954	yes
CTRL_TBX3	XLOC_006932	KCTD4	13:45694568-45865621	3.56857	5e-05	0.00029954	yes
CTRL_TBX3	XLOC_006503	-	12:14917554-14918983	3.56422	0.0007	0.00319459	yes
CTRL_TBX3	XLOC_004108	MIR612	11:65211797-65212878	3.53801	5e-05	0.00029954	yes
CTRL_TBX3	XLOC_020540	-	5:90603489-90604278	3.4976	0.0011	0.00471241	yes
CTRL_TBX3	XLOC_019111	CXCL10	4:76932332-77033955	3.41699	5e-05	0.00029954	yes
CTRL_TBX3	XLOC_014692	NEURL3	2:97163382-97173846	3.40709	5e-05	0.00029954	yes
CTRL_TBX3	XLOC_023575	LOC100507101,MIR1204...	8:128806770-129113499	3.37443	5e-05	0.00029954	yes
CTRL_TBX3	XLOC_024730	IFNB1	9:21077103-21077943	3.27725	5e-05	0.00029954	yes
CTRL_TBX3	XLOC_017294	LOC100506377	3:98699877-98717678	3.25837	5e-05	0.00029954	yes
CTRL_TBX3	XLOC_022251	-	7:93689244-93697003	3.24353	0.0008	0.00358026	yes
CTRL_TBX3	XLOC_001111	IL24	1:207070787-207095378	3.16827	0.0009	0.00396343	yes
CTRL_TBX3	XLOC_017517	IL12A	3:159706622-159713806	3.16798	5e-05	0.00029954	yes
CTRL_TBX3	XLOC_020541	-	5:90604352-90604688	3.16543	0.0149	0.0436729	yes
CTRL_TBX3	XLOC_018252	CLDN1	3:190023489-190040235	3.09974	5e-05	0.00029954	yes
CTRL_TBX3	XLOC_019112	CXCL11	4:76932332-77033955	3.08545	5e-05	0.00029954	yes
CTRL_TBX3	XLOC_006536	-	12:76653580-76704356	3.06771	0.0105	0.0325964	yes
CTRL_TBX3	XLOC_016017	-	20:46685264-46687272	3.02822	5e-05	0.00029954	yes
CTRL_TBX3	XLOC_014293	SP140	2:231090444-231177930	3.0262	0.0013	0.00547912	yes
CTRL_TBX3	XLOC_024011	HAS2	8:122624195-122657565	2.99584	5e-05	0.00029954	yes
CTRL_TBX3	XLOC_001709	CYP2J2	1:60358979-60392423	2.89651	0.0044	0.0155148	yes
CTRL_TBX3	XLOC_022211	UPK3B	7:76139744-76157401	2.89289	0.00195	0.00777072	yes
CTRL_TBX3	XLOC_013145	CEACAM1	19:42901299-43156507	2.88356	5e-05	0.00029954	yes
CTRL_TBX3	XLOC_017592	LOC344887	3:185677696-185701039	2.87994	5e-05	0.00029954	yes
CTRL_TBX3	XLOC_026124	BEX2	X:102564273-102565974	2.87318	0.00245	0.00943777	yes
CTRL_TBX3	XLOC_014045	KYNU	2:143635194-143799885	2.87049	5e-05	0.00029954	yes
CTRL_TBX3	XLOC_022929	VGF	7:100805789-100808852	2.86698	0.0011	0.00471241	yes
CTRL_TBX3	XLOC_001888	ZNF697	1:120161999-120190864	2.84169	0.00825	0.0266868	yes
CTRL_TBX3	XLOC_001139	ATF3	1:212738675-212794119	2.83932	5e-05	0.00029954	yes
CTRL_TBX3	XLOC_018408	-	3:185701145-185702322	2.82638	0.0001	0.000565063	yes
CTRL_TBX3	XLOC_021116	TNFAIP3	6:138144805-138204451	2.78012	5e-05	0.00029954	yes
CTRL_TBX3	XLOC_024180	-	8:129355308-129355995	2.76428	0.01055	0.0327162	yes
CTRL_TBX3	XLOC_021301	HIST1H2BG	6:26214374-26216957	2.7481	5e-05	0.00029954	yes
CTRL_TBX3	XLOC_011496	GATA6	18:19749403-19782491	2.74541	5e-05	0.00029954	yes
CTRL_TBX3	XLOC_007354	FOS	14:75745480-75748937	2.74265	0.00045	0.00217708	yes
CTRL_TBX3	XLOC_016770	LIF	22:30636435-30642840	2.72461	5e-05	0.00029954	yes
CTRL_TBX3	XLOC_022035	CREB5	7:28338939-28865511	2.70737	5e-05	0.00029954	yes
CTRL_TBX3	XLOC_025060	TRAF1	9:123664670-123691451	2.6637	5e-05	0.00029954	yes
CTRL_TBX3	XLOC_022951	RELN	7:103112230-103629963	2.66311	5e-05	0.00029954	yes
CTRL_TBX3	XLOC_001895	FCGR1B	1:120924755-120935944	2.66137	0.0025	0.00961745	yes
CTRL_TBX3	XLOC_011498	CABLES1	18:20714527-20840434	2.66042	5e-05	0.00029954	yes
CTRL_TBX3	XLOC_017654	EGOT	3:4535031-4889524	2.63631	0.01675	0.0479097	yes
CTRL_TBX3	XLOC_008871	FMN1	15:33057746-33360085	2.62887	0.00045	0.00217708	yes
CTRL_TBX3	XLOC_021306	HIST1H4H	6:26280060-26285817	2.62575	5e-05	0.00029954	yes
CTRL_TBX3	XLOC_015259	-	2:173938367-173940101	2.60081	0.0001	0.000565063	yes
CTRL_TBX3	XLOC_002171	TNFSF18	1:173008355-173020103	2.5949	5e-05	0.00029954	yes
CTRL_TBX3	XLOC_016016	-	20:46682016-46682786	2.59226	0.0098	0.0308307	yes
CTRL_TBX3	XLOC_019768	EGR1	5:137801180-137805004	2.55993	5e-05	0.00029954	yes
CTRL_TBX3	XLOC_004297	BIRC3	11:102145538-102210134	2.5533	5e-05	0.00029954	yes
CTRL_TBX3	XLOC_011958	ANGPTL4	19:8429010-8439257	2.55291	0.00015	0.000816059	yes
CTRL_TBX3	XLOC_020623	EDN1	6:12290528-12297427	2.51891	5e-05	0.00029954	yes
CTRL_TBX3	XLOC_023557	HAS2-AS1	8:122624195-122657565	2.4978	5e-05	0.00029954	yes
CTRL_TBX3	XLOC_010986	KRTAP2-3	17:39215491-39216344	2.47615	5e-05	0.00029954	yes
CTRL_TBX3	XLOC_021260	ADTRP	6:11713870-11779280	2.4554	0.0002	0.00105795	yes
CTRL_TBX3	XLOC_005649	-	12:76653580-76704356	2.42033	5e-05	0.00029954	yes
CTRL_TBX3	XLOC_016301	SIK1	21:44834394-44847002	2.40054	5e-05	0.00029954	yes
CTRL_TBX3	XLOC_002567	-	1:100502588-100503464	2.36838	0.0096	0.0303147	yes
CTRL_TBX3	XLOC_022445	TBXAS1	7:139478046-139720125	2.36834	0.01095	0.0337158	yes
CTRL_TBX3	XLOC_011655	LAMA1	18:6941742-7117813	2.36668	5e-05	0.00029954	yes
CTRL_TBX3	XLOC_021300	HIST1H2AD,HIST1H3D	6:26194418-26199557	2.36542	5e-05	0.00029954	yes
CTRL_TBX3	XLOC_021318	HIST1H4K	6:27796247-27799433	2.35169	5e-05	0.00029954	yes
CTRL_TBX3	XLOC_007976	-	14:62147697-62148297	2.35086	0.0068	0.0226931	yes
CTRL_TBX3	XLOC_021302	HIST1H1D	6:26234439-26235216	2.33375	0.01445	0.0425804	yes
CTRL_TBX3	XLOC_023580	-	8:129335395-129353608	2.32588	5e-05	0.00029954	yes
CTRL_TBX3	XLOC_022009	IL6	7:22765013-22771621	2.31296	5e-05	0.00029954	yes
CTRL_TBX3	XLOC_006257	PTPRB	12:70910629-71031220	2.30485	5e-05	0.00029954	yes
CTRL_TBX3	XLOC_021106	TCF21	6:134210258-134216675	2.2987	5e-05	0.00029954	yes
CTRL_TBX3	XLOC_020207	MCTP1	5:94042283-94620279	2.29177	5e-05	0.00029954	yes
CTRL_TBX3	XLOC_002662	AKR1C1	10:5005453-5020219	2.27302	5e-05	0.00029954	yes
CTRL_TBX3	XLOC_003267	FZD8	10:35927176-35930362	2.27208	5e-05	0.00029954	yes
CTRL_TBX3	XLOC_006000	HIST4H4	12:14922304-14924065	2.2688	0.0028	0.0105896	yes
CTRL_TBX3	XLOC_020200	LOC100505994	5:90606698-90610303	2.25877	5e-05	0.00029954	yes
CTRL_TBX3	XLOC_024907	SLC28A3	9:86890764-86983413	2.24523	5e-05	0.00029954	yes
CTRL_TBX3	XLOC_020104	ESM1	5:54273626-54287341	2.23721	5e-05	0.00029954	yes
CTRL_TBX3	XLOC_003164	AKR1C2	10:5029966-5060225	2.22538	5e-05	0.00029954	yes
CTRL_TBX3	XLOC_008408	ISG20	15:89182038-89199610	2.21751	5e-05	0.00029954	yes
CTRL_TBX3	XLOC_020329	HBEGF	5:139712427-139726188	2.21461	5e-05	0.00029954	yes
CTRL_TBX3	XLOC_005177	OPCML	11:132284874-133402403	2.19294	5e-05	0.00029954	yes
CTRL_TBX3	XLOC_024177	-	8:125290405-125291318	2.18978	0.0105	0.0325964	yes
CTRL_TBX3	XLOC_019407	-	4:77720783-77722232	2.18584	0.00345	0.0126151	yes
CTRL_TBX3	XLOC_003622	-	10:32218089-32219678	2.17652	0.0014	0.00584557	yes
CTRL_TBX3	XLOC_023886	MSC	8:72753752-72987819	2.1572	5e-05	0.00029954	yes
CTRL_TBX3	XLOC_000689	LOC100996318	1:120924755-120935944	2.15687	5e-05	0.00029954	yes
CTRL_TBX3	XLOC_007095	-	13:52378700-52379360	2.15664	0.01485	0.0435531	yes
CTRL_TBX3	XLOC_005327	C12orf57	12:7052978-7055165	2.15592	5e-05	0.00029954	yes
CTRL_TBX3	XLOC_021863	-	6:26277479-26279989	2.15217	5e-05	0.00029954	yes
CTRL_TBX3	XLOC_022661	HOXA10,HOXA9	7:27202056-27230595	2.14007	5e-05	0.00029954	yes
CTRL_TBX3	XLOC_021918	-	6:141767261-141768200	2.1291	0.0083	0.0268122	yes
CTRL_TBX3	XLOC_025049	-	9:118402718-118412512	2.11553	5e-05	0.00029954	yes
CTRL_TBX3	XLOC_015989	-	20:3222572-3223281	2.10854	0.0099	0.0310771	yes
CTRL_TBX3	XLOC_003524	-	10:110154317-110321619	2.09208	0.00175	0.00709406	yes
CTRL_TBX3	XLOC_012322	CD177	19:43757434-43867480	2.06954	0.01515	0.0442879	yes
CTRL_TBX3	XLOC_010749	HES7	17:8023907-8027410	2.06784	0.00175	0.00709406	yes
CTRL_TBX3	XLOC_003428	CH25H	10:90965693-90967071	2.05756	5e-05	0.00029954	yes
CTRL_TBX3	XLOC_015321	NOP56	20:2633177-2644865	2.0446	5e-05	0.00029954	yes
CTRL_TBX3	XLOC_021472	KIF6	6:39302875-39693181	2.03295	5e-05	0.00029954	yes
CTRL_TBX3	XLOC_019678	TSLP	5:110405777-110413722	2.02655	5e-05	0.00029954	yes
CTRL_TBX3	XLOC_018049	KLF15	3:126061477-126076236	2.02282	5e-05	0.00029954	yes
CTRL_TBX3	XLOC_021575	LINC00472	6:72124148-72130448	2.01392	0.0002	0.00105795	yes
CTRL_TBX3	XLOC_005936	C3AR1	12:8210918-8218955	2.01083	0.00505	0.0174883	yes
CTRL_TBX3	XLOC_014503	CYP1B1	2:38294690-38303323	2.00998	5e-05	0.00029954	yes
CTRL_TBX3	XLOC_018789	CCRN4L	4:139936795-139967834	1.99838	5e-05	0.00029954	yes
CTRL_TBX3	XLOC_022422	AKR1B10	7:134212343-134226166	1.99712	0.0089	0.0284173	yes
CTRL_TBX3	XLOC_010984	KRTAP2-1	17:39202792-39203568	1.9914	0.0159	0.0460018	yes
CTRL_TBX3	XLOC_022405	STRIP2	7:129074261-129128240	1.98602	5e-05	0.00029954	yes
CTRL_TBX3	XLOC_017330	TAGLN3	3:111717585-111732735	1.98526	5e-05	0.00029954	yes
CTRL_TBX3	XLOC_006436	OASL	12:121456781-121477045	1.98371	5e-05	0.00029954	yes
CTRL_TBX3	XLOC_020154	ENC1	5:73923230-73937249	1.97594	5e-05	0.00029954	yes
CTRL_TBX3	XLOC_019893	WWC1	5:167719064-167899308	1.9759	5e-05	0.00029954	yes
CTRL_TBX3	XLOC_002090	AIM2	1:159032274-159046647	1.97546	0.0065	0.0218087	yes
CTRL_TBX3	XLOC_014103	GAD1	2:171673199-171717661	1.97144	5e-05	0.00029954	yes
CTRL_TBX3	XLOC_003050	DUSP5	10:112257624-112271302	1.96265	5e-05	0.00029954	yes
CTRL_TBX3	XLOC_000835	EFNA1	1:155100348-155107386	1.95983	0.00025	0.00129146	yes
CTRL_TBX3	XLOC_024179	-	8:129353670-129355221	1.95753	0.00025	0.00129146	yes
CTRL_TBX3	XLOC_018409	-	3:185702528-185703040	1.9455	0.0066	0.0220925	yes
CTRL_TBX3	XLOC_007745	GCH1	14:55308722-55369542	1.94418	5e-05	0.00029954	yes
CTRL_TBX3	XLOC_019524	PTGER4	5:40680031-40693837	1.93879	5e-05	0.00029954	yes
CTRL_TBX3	XLOC_003841	SAA1	11:18287807-18291524	1.9211	0.00235	0.00914101	yes
CTRL_TBX3	XLOC_001776	GBP5	1:89724632-89738544	1.91979	5e-05	0.00029954	yes
CTRL_TBX3	XLOC_014688	DUSP2	2:96808907-96811179	1.91351	0.0009	0.00396343	yes
CTRL_TBX3	XLOC_003343	EGR2	10:64571755-64578927	1.91254	5e-05	0.00029954	yes
CTRL_TBX3	XLOC_024551	SLC25A25	9:130830478-130871575	1.90728	5e-05	0.00029954	yes
CTRL_TBX3	XLOC_002851	HKDC1	10:70980058-71027315	1.90723	5e-05	0.00029954	yes
CTRL_TBX3	XLOC_010913	CCL5	17:34198494-34207377	1.90527	5e-05	0.00029954	yes
CTRL_TBX3	XLOC_005359	CLEC12B	12:10163230-10171399	1.88936	0.0084	0.0270621	yes
CTRL_TBX3	XLOC_011691	-	18:26732864-26744100	1.8838	0.00285	0.0107588	yes
CTRL_TBX3	XLOC_026353	-	X:13284167-13285451	1.8838	0.0163	0.0469034	yes
CTRL_TBX3	XLOC_001896	ANKRD20A12P	1:142622787-142713605	1.88362	5e-05	0.00029954	yes
CTRL_TBX3	XLOC_017439	EPHB1	3:134514098-134979309	1.86885	5e-05	0.00029954	yes
CTRL_TBX3	XLOC_017312	LOC152225	3:101659668-101716770	1.84854	0.0001	0.000565063	yes
CTRL_TBX3	XLOC_010450	NOG	17:54671059-54672951	1.84438	5e-05	0.00029954	yes
CTRL_TBX3	XLOC_020409	CCNJL	5:159678670-159739573	1.81759	0.00075	0.00338184	yes
CTRL_TBX3	XLOC_024219	CD274	9:5450502-5470567	1.80299	5e-05	0.00029954	yes
CTRL_TBX3	XLOC_021865	-	6:27091878-27092727	1.79705	5e-05	0.00029954	yes
CTRL_TBX3	XLOC_002895	PPIF	10:81107219-81115090	1.79633	5e-05	0.00029954	yes
CTRL_TBX3	XLOC_010154	TRIM16L	17:18623463-18639440	1.78653	5e-05	0.00029954	yes
CTRL_TBX3	XLOC_009939	-	16:11413505-11414202	1.7771	0.0162	0.0467189	yes
CTRL_TBX3	XLOC_011222	SLC16A6	17:66255322-66417000	1.7727	5e-05	0.00029954	yes
CTRL_TBX3	XLOC_013830	-	2:75466325-75506894	1.76873	5e-05	0.00029954	yes
CTRL_TBX3	XLOC_018208	-	3:178676393-178700179	1.76191	5e-05	0.00029954	yes
CTRL_TBX3	XLOC_000688	HIST2H2BA	1:120906033-120914842	1.75659	0.0009	0.00396343	yes
CTRL_TBX3	XLOC_022971	NRCAM	7:107788070-108096841	1.75386	5e-05	0.00029954	yes
CTRL_TBX3	XLOC_014850	NR4A2	2:157180943-157189287	1.74894	5e-05	0.00029954	yes
CTRL_TBX3	XLOC_007115	-	13:114057974-114059199	1.74555	0.0048	0.0167358	yes
CTRL_TBX3	XLOC_019422	-	4:114338987-114339931	1.74195	0.003	0.011207	yes
CTRL_TBX3	XLOC_006258	PTPRR	12:71031852-71314584	1.73964	5e-05	0.00029954	yes
CTRL_TBX3	XLOC_019574	-	5:65381257-65389763	1.73235	0.0053	0.018257	yes
CTRL_TBX3	XLOC_005239	-	11:71825756-71932994	1.72832	0.00065	0.00300177	yes
CTRL_TBX3	XLOC_016038	-	21:26748137-26756995	1.70551	5e-05	0.00029954	yes
CTRL_TBX3	XLOC_015877	SPATA25	20:44515129-44516238	1.7036	0.01315	0.0392501	yes
CTRL_TBX3	XLOC_021999	HDAC9	7:18126571-19039125	1.69579	5e-05	0.00029954	yes
CTRL_TBX3	XLOC_018648	EPGN	4:75023766-75196015	1.68713	0.00015	0.000816059	yes
CTRL_TBX3	XLOC_012366	FOSB	19:45971252-45978437	1.68616	0.00015	0.000816059	yes
CTRL_TBX3	XLOC_006037	PTHLH	12:28111016-28124916	1.6791	5e-05	0.00029954	yes
CTRL_TBX3	XLOC_018564	-	4:43341774-43348016	1.67759	5e-05	0.00029954	yes
CTRL_TBX3	XLOC_019096	CXCL3	4:74902305-74904490	1.67208	5e-05	0.00029954	yes
CTRL_TBX3	XLOC_013585	SOX11	2:5832798-5841517	1.66442	5e-05	0.00029954	yes
CTRL_TBX3	XLOC_021258	NEDD9	6:11183530-11382581	1.65886	5e-05	0.00029954	yes
CTRL_TBX3	XLOC_002555	-	1:65713818-65881552	1.65727	0.01575	0.0456785	yes
CTRL_TBX3	XLOC_004206	RELT	11:73087404-73108519	1.6539	5e-05	0.00029954	yes
CTRL_TBX3	XLOC_011815	-	18:55470841-55472542	1.64858	0.0002	0.00105795	yes
CTRL_TBX3	XLOC_024183	-	8:141646246-141647209	1.646	0.00965	0.0304457	yes
CTRL_TBX3	XLOC_020697	HIST1H3H	6:27777836-27779164	1.64277	5e-05	0.00029954	yes
CTRL_TBX3	XLOC_014216	-	2:208104331-208110339	1.63496	0.00075	0.00338184	yes
CTRL_TBX3	XLOC_007011	SPRY2	13:80910006-80915086	1.63429	5e-05	0.00029954	yes
CTRL_TBX3	XLOC_025384	SAT1	X:23801274-23804327	1.61989	5e-05	0.00029954	yes
CTRL_TBX3	XLOC_011204	ICAM2	17:62075710-62097994	1.61691	0.0081	0.0262846	yes
CTRL_TBX3	XLOC_021864	-	6:27090335-27091686	1.61566	5e-05	0.00029954	yes
CTRL_TBX3	XLOC_017967	ABI3BP	3:100468054-100712334	1.61427	5e-05	0.00029954	yes
CTRL_TBX3	XLOC_023571	TRIB1	8:126442562-126450645	1.61329	5e-05	0.00029954	yes
CTRL_TBX3	XLOC_005929	CD163L1	12:7507555-7596749	1.61159	5e-05	0.00029954	yes
CTRL_TBX3	XLOC_023942	GEM	8:95261480-95274556	1.61012	5e-05	0.00029954	yes
CTRL_TBX3	XLOC_024149	-	8:49231109-49232228	1.60621	0.003	0.011207	yes
CTRL_TBX3	XLOC_002291	NUAK2	1:205271189-205290883	1.60278	5e-05	0.00029954	yes
CTRL_TBX3	XLOC_006283	SLC6A15	12:85253266-85306608	1.60221	5e-05	0.00029954	yes
CTRL_TBX3	XLOC_011595	SERPINB2	18:61554938-61571124	1.60215	5e-05	0.00029954	yes
CTRL_TBX3	XLOC_016393	LOC100652736	22:19158907-19160342	1.59978	0.01455	0.0428222	yes
CTRL_TBX3	XLOC_001455	SH2D5	1:21046189-21059623	1.58517	5e-05	0.00029954	yes
CTRL_TBX3	XLOC_020670	HIST1H2AE	6:26217147-26217711	1.58497	0.01125	0.0344398	yes
CTRL_TBX3	XLOC_000495	GADD45A	1:68150782-68154021	1.58381	5e-05	0.00029954	yes
CTRL_TBX3	XLOC_021298	HIST1H2BC	6:26113071-26124191	1.57943	5e-05	0.00029954	yes
CTRL_TBX3	XLOC_017636	LRRC33	3:196366655-196388875	1.57319	0.0031	0.0115026	yes
CTRL_TBX3	XLOC_019098	CXCL2	4:74962751-74964997	1.57165	5e-05	0.00029954	yes
CTRL_TBX3	XLOC_009790	RRAD	16:66955581-66959439	1.56977	5e-05	0.00029954	yes
CTRL_TBX3	XLOC_014180	AOX1	2:201450670-201536290	1.56455	5e-05	0.00029954	yes
CTRL_TBX3	XLOC_022077	LOC646999	7:39649085-39651687	1.55567	5e-05	0.00029954	yes
CTRL_TBX3	XLOC_003058	ACSL5	10:114133915-114188138	1.55449	5e-05	0.00029954	yes
CTRL_TBX3	XLOC_022233	STEAP1	7:89783688-89794141	1.54933	5e-05	0.00029954	yes
CTRL_TBX3	XLOC_023791	LOC100507420,LOC1005...	8:37263981-37351431	1.544	5e-05	0.00029954	yes
CTRL_TBX3	XLOC_010567	SPHK1	17:74306848-74383941	1.54111	5e-05	0.00029954	yes
CTRL_TBX3	XLOC_021088	TMEM200A	6:130686816-130764564	1.53842	5e-05	0.00029954	yes
CTRL_TBX3	XLOC_023498	-	8:95961921-95988156	1.53588	5e-05	0.00029954	yes
CTRL_TBX3	XLOC_007600	RPPH1	14:20811229-20811570	1.53324	0.0011	0.00471241	yes
CTRL_TBX3	XLOC_001936	HIST2H2BC	1:149815041-149823161	1.52959	0.00035	0.0017427	yes
CTRL_TBX3	XLOC_001938	HIST2H2BE	1:149856009-149858232	1.51932	5e-05	0.00029954	yes
CTRL_TBX3	XLOC_017774	CDCP1	3:45123768-45187914	1.51759	5e-05	0.00029954	yes
CTRL_TBX3	XLOC_024445	NR4A3	9:102584136-102629173	1.51455	5e-05	0.00029954	yes
CTRL_TBX3	XLOC_006100	RHEBL1	12:49458467-49463775	1.51158	5e-05	0.00029954	yes
CTRL_TBX3	XLOC_015983	-	20:634912-635547	1.50854	0.01665	0.0476808	yes
CTRL_TBX3	XLOC_014080	-	2:163175299-163175986	1.5007	0.0022	0.00861602	yes
CTRL_TBX3	XLOC_005811	WDR66	12:122356462-122441833	1.50016	5e-05	0.00029954	yes
CTRL_TBX3	XLOC_002248	C1orf98	1:200311671-200343806	1.49975	0.0024	0.00928761	yes
CTRL_TBX3	XLOC_005225	-	11:65090604-65094319	1.48636	0.01135	0.0347014	yes
CTRL_TBX3	XLOC_020640	RNF144B	6:18387580-18469105	1.48447	5e-05	0.00029954	yes
CTRL_TBX3	XLOC_018315	-	3:44039633-44040606	1.48443	0.0044	0.0155148	yes
CTRL_TBX3	XLOC_005968	STYK1	12:10771537-10826891	1.48031	5e-05	0.00029954	yes
CTRL_TBX3	XLOC_020422	FAM196B	5:169064250-169510386	1.47763	5e-05	0.00029954	yes
CTRL_TBX3	XLOC_018698	SPP1	4:88896801-88904563	1.47029	5e-05	0.00029954	yes
CTRL_TBX3	XLOC_000644	ADORA3	1:112025969-112108549	1.46834	0.01625	0.0467877	yes
CTRL_TBX3	XLOC_018398	-	3:178667838-178668612	1.4662	0.0167	0.0478048	yes
CTRL_TBX3	XLOC_006454	PITPNM2	12:123468026-123594975	1.46588	5e-05	0.00029954	yes
CTRL_TBX3	XLOC_007810	DPF3	14:73127959-73360809	1.46429	5e-05	0.00029954	yes
CTRL_TBX3	XLOC_014475	RBKS	2:28004265-28561890	1.45802	0.0044	0.0155148	yes
CTRL_TBX3	XLOC_003610	-	10:1098086-1099067	1.45678	0.00375	0.0135804	yes
CTRL_TBX3	XLOC_007106	-	13:109921461-109923031	1.4503	0.0007	0.00319459	yes
CTRL_TBX3	XLOC_025277	-	9:123965424-123968214	1.44854	5e-05	0.00029954	yes
CTRL_TBX3	XLOC_015590	APCDD1L-AS1	20:57033295-57194948	1.44799	0.0004	0.00196436	yes
CTRL_TBX3	XLOC_003159	LOC100652988	10:4277080-4285967	1.44441	0.0126	0.0378846	yes
CTRL_TBX3	XLOC_018269	ATP13A3	3:194123399-194207803	1.44363	5e-05	0.00029954	yes
CTRL_TBX3	XLOC_019731	CSF2	5:131409484-131411863	1.44266	5e-05	0.00029954	yes
CTRL_TBX3	XLOC_016362	-	21:44300235-44301108	1.43487	0.01555	0.0452542	yes
CTRL_TBX3	XLOC_023574	MYC	8:128748314-128753680	1.42788	5e-05	0.00029954	yes
CTRL_TBX3	XLOC_010807	PLD6	17:17104295-17109646	1.42593	5e-05	0.00029954	yes
CTRL_TBX3	XLOC_000703	TXNIP	1:145438461-145442635	1.41572	5e-05	0.00029954	yes
CTRL_TBX3	XLOC_011789	NETO1	18:70409548-70534810	1.41181	0.00015	0.000816059	yes
CTRL_TBX3	XLOC_012426	PPP1R15A	19:49375648-49401996	1.41153	5e-05	0.00029954	yes
CTRL_TBX3	XLOC_019835	ADRB2	5:148206155-148252091	1.41124	5e-05	0.00029954	yes
CTRL_TBX3	XLOC_011510	TAF4B	18:23806408-23971649	1.41057	5e-05	0.00029954	yes
CTRL_TBX3	XLOC_018029	HSPBAP1	3:122458761-122512666	1.40742	5e-05	0.00029954	yes
CTRL_TBX3	XLOC_020665	HIST1H2AC	6:26124372-26139479	1.40222	5e-05	0.00029954	yes
CTRL_TBX3	XLOC_022655	HOXA1	7:27132611-27135625	1.39986	5e-05	0.00029954	yes
CTRL_TBX3	XLOC_012358	RELB	19:45504706-45541628	1.39524	5e-05	0.00029954	yes
CTRL_TBX3	XLOC_023036	PODXL	7:131185020-131241376	1.39367	5e-05	0.00029954	yes
CTRL_TBX3	XLOC_002330	BATF3	1:212859758-212873327	1.39284	0.00065	0.00300177	yes
CTRL_TBX3	XLOC_001950	CTSS	1:150702671-150738433	1.3889	5e-05	0.00029954	yes
CTRL_TBX3	XLOC_018643	IL8	4:74606222-74609433	1.38672	5e-05	0.00029954	yes
CTRL_TBX3	XLOC_000666	-	1:115817690-115825019	1.3855	0.00065	0.00300177	yes
CTRL_TBX3	XLOC_002200	RASAL2-AS1	1:178060642-178448649	1.3842	0.01155	0.0351928	yes
CTRL_TBX3	XLOC_019350	CASP3	4:185548849-185570629	1.37634	5e-05	0.00029954	yes
CTRL_TBX3	XLOC_018685	AGPAT9	4:84457066-84527028	1.37534	5e-05	0.00029954	yes
CTRL_TBX3	XLOC_019095	CXCL5	4:74861358-74864416	1.37497	5e-05	0.00029954	yes
CTRL_TBX3	XLOC_019412	-	4:88926114-88927114	1.37427	0.0051	0.0176359	yes
CTRL_TBX3	XLOC_017005	IRAK2	3:10206562-10285435	1.36198	5e-05	0.00029954	yes
CTRL_TBX3	XLOC_003834	NCR3LG1	11:17373281-17403200	1.36122	5e-05	0.00029954	yes
CTRL_TBX3	XLOC_007104	-	13:109917989-109919707	1.35223	0.0023	0.00897821	yes
CTRL_TBX3	XLOC_006551	-	12:105697362-105705038	1.34983	0.00675	0.0225472	yes
CTRL_TBX3	XLOC_013821	LBX2-AS1	2:74724643-74734908	1.34964	5e-05	0.00029954	yes
CTRL_TBX3	XLOC_002893	LOC100132987	10:80008381-80012402	1.34588	5e-05	0.00029954	yes
CTRL_TBX3	XLOC_022351	C7orf53	7:112120907-112130943	1.33978	0.002	0.00793466	yes
CTRL_TBX3	XLOC_008215	LOC100506059	15:48938853-48944213	1.33905	0.00365	0.0132618	yes
CTRL_TBX3	XLOC_019514	IL7R	5:35856750-35879705	1.33169	5e-05	0.00029954	yes
CTRL_TBX3	XLOC_007105	-	13:109919823-109921394	1.33096	0.00145	0.00602101	yes
CTRL_TBX3	XLOC_002658	-	10:4289525-4298904	1.32652	0.01035	0.0321935	yes
CTRL_TBX3	XLOC_013669	FOSL2	2:28607275-28640246	1.32483	5e-05	0.00029954	yes
CTRL_TBX3	XLOC_020238	TRIM36	5:114460458-114516243	1.32213	0.00105	0.00452935	yes
CTRL_TBX3	XLOC_020121	PLK2	5:57749808-57755966	1.31569	5e-05	0.00029954	yes
CTRL_TBX3	XLOC_022728	SNHG15	7:45022626-45026259	1.31501	5e-05	0.00029954	yes
CTRL_TBX3	XLOC_007998	-	14:102414708-102415722	1.31351	0.00475	0.0165897	yes
CTRL_TBX3	XLOC_017684	TMEM40	3:12775290-12800808	1.31129	0.001	0.00434242	yes
CTRL_TBX3	XLOC_011403	-	17:43660660-43662527	1.30951	0.0042	0.0149345	yes
CTRL_TBX3	XLOC_014894	DLX2	2:172964165-172967491	1.308	5e-05	0.00029954	yes
CTRL_TBX3	XLOC_024527	MIR181A2HG	9:127284702-127533576	1.30706	0.0161	0.046496	yes
CTRL_TBX3	XLOC_022788	TYW1B	7:72023728-72298813	1.30483	0.01265	0.038003	yes
CTRL_TBX3	XLOC_000272	MATN1-AS1	1:31184123-31199593	1.30473	0.0002	0.00105795	yes
CTRL_TBX3	XLOC_002203	ABL2	1:179068347-179198819	1.30331	5e-05	0.00029954	yes
CTRL_TBX3	XLOC_003521	ITPRIP	10:106069135-106098238	1.30066	5e-05	0.00029954	yes
CTRL_TBX3	XLOC_013401	IL11	19:55875749-55881831	1.29899	5e-05	0.00029954	yes
CTRL_TBX3	XLOC_001000	SOAT1	1:179262848-179327815	1.29793	5e-05	0.00029954	yes
CTRL_TBX3	XLOC_020123	PDE4D	5:58264864-59843484	1.29741	5e-05	0.00029954	yes
CTRL_TBX3	XLOC_006290	-	12:88773925-88813126	1.29264	5e-05	0.00029954	yes
CTRL_TBX3	XLOC_002680	GATA3	10:8096666-8117164	1.29041	5e-05	0.00029954	yes
CTRL_TBX3	XLOC_023499	LOC100506538	8:95993134-96001408	1.28998	0.00305	0.0113523	yes
CTRL_TBX3	XLOC_024243	ACER2	9:19408924-19455163	1.28592	5e-05	0.00029954	yes
CTRL_TBX3	XLOC_011929	TNFSF9	19:6531009-6535939	1.28287	5e-05	0.00029954	yes
CTRL_TBX3	XLOC_020344	SPRY4	5:141689991-141704620	1.28226	5e-05	0.00029954	yes
CTRL_TBX3	XLOC_021889	-	6:73330461-73331508	1.281	0.00095	0.00414036	yes
CTRL_TBX3	XLOC_020065	GDNF	5:37812778-37840172	1.27984	0.0004	0.00196436	yes
CTRL_TBX3	XLOC_017988	GCSAM	3:111839687-111852152	1.27839	5e-05	0.00029954	yes
CTRL_TBX3	XLOC_012847	ILF3-AS1	19:10762537-10764548	1.27283	5e-05	0.00029954	yes
CTRL_TBX3	XLOC_020666	HIST1H1E,HIST1H2BD	6:26147193-26172456	1.2708	5e-05	0.00029954	yes
CTRL_TBX3	XLOC_022589	LOC100129484	7:5465586-5468950	1.2693	5e-05	0.00029954	yes
CTRL_TBX3	XLOC_009393	OSGIN1	16:83986826-83999937	1.26763	5e-05	0.00029954	yes
CTRL_TBX3	XLOC_005265	-	11:128484347-128485579	1.26688	0.0039	0.0140455	yes
CTRL_TBX3	XLOC_003564	CUZD1,FAM24B	10:124591670-124658230	1.26544	5e-05	0.00029954	yes
CTRL_TBX3	XLOC_001107	DYRK3	1:206808867-206828483	1.26111	5e-05	0.00029954	yes
CTRL_TBX3	XLOC_015701	ADRA1D	20:4201277-4230146	1.26102	5e-05	0.00029954	yes
CTRL_TBX3	XLOC_018037	MUC13	3:124624288-124653595	1.26015	0.0001	0.000565063	yes
CTRL_TBX3	XLOC_009738	-	16:50768668-50775032	1.2589	5e-05	0.00029954	yes
CTRL_TBX3	XLOC_019982	C5orf55	5:441612-443258	1.25729	5e-05	0.00029954	yes
CTRL_TBX3	XLOC_023398	RGS20	8:54764367-54871934	1.25699	5e-05	0.00029954	yes
CTRL_TBX3	XLOC_002684	C10orf47	10:11865396-11936709	1.25671	5e-05	0.00029954	yes
CTRL_TBX3	XLOC_001293	C1orf170	1:901866-917473	1.25604	0.0001	0.000565063	yes
CTRL_TBX3	XLOC_002219	NCF2	1:183524696-183560056	1.25405	5e-05	0.00029954	yes
CTRL_TBX3	XLOC_006291	KITLG	12:88886569-88974250	1.25014	5e-05	0.00029954	yes
CTRL_TBX3	XLOC_000514	AK5	1:77747661-78025654	1.24879	5e-05	0.00029954	yes
CTRL_TBX3	XLOC_017472	CHST2	3:142838617-142842856	1.2462	5e-05	0.00029954	yes
CTRL_TBX3	XLOC_001706	JUN	1:59246462-59249785	1.2416	5e-05	0.00029954	yes
CTRL_TBX3	XLOC_004880	CLCF1	11:67085309-67159158	1.23983	5e-05	0.00029954	yes
CTRL_TBX3	XLOC_007828	PGF	14:75408532-75422467	1.23703	5e-05	0.00029954	yes
CTRL_TBX3	XLOC_020628	CD83	6:14117486-14137149	1.23514	5e-05	0.00029954	yes
CTRL_TBX3	XLOC_017332	C3orf52	3:111805181-111838412	1.23466	5e-05	0.00029954	yes
CTRL_TBX3	XLOC_025862	LOC389906	X:3735506-3761935	1.2346	0.0001	0.000565063	yes
CTRL_TBX3	XLOC_005722	CHST11	12:104850691-105155792	1.23362	5e-05	0.00029954	yes
CTRL_TBX3	XLOC_011501	LAMA3	18:21269561-21535030	1.23342	5e-05	0.00029954	yes
CTRL_TBX3	XLOC_011078	ARHGAP27	17:43471267-43510282	1.2316	5e-05	0.00029954	yes
CTRL_TBX3	XLOC_019184	SLC39A8	4:103172197-103266655	1.22856	5e-05	0.00029954	yes
CTRL_TBX3	XLOC_020345	FGF1	5:141971742-142077635	1.22796	5e-05	0.00029954	yes
CTRL_TBX3	XLOC_002466	ZNF670,ZNF695	1:247108848-247242115	1.22775	5e-05	0.00029954	yes
CTRL_TBX3	XLOC_023051	DGKI	7:137071788-137531609	1.22532	5e-05	0.00029954	yes
CTRL_TBX3	XLOC_000198	EPHB2	1:23037330-23241823	1.22485	5e-05	0.00029954	yes
CTRL_TBX3	XLOC_025929	DMD	X:31137344-33357726	1.22349	5e-05	0.00029954	yes
CTRL_TBX3	XLOC_023435	C8orf46	8:67405490-67430759	1.21792	5e-05	0.00029954	yes
CTRL_TBX3	XLOC_006897	CCDC169,CCDC169-SOHL...	13:36742344-36871992	1.21764	0.0123	0.0370993	yes
CTRL_TBX3	XLOC_021364	IER3	6:30710975-30712327	1.21444	5e-05	0.00029954	yes
CTRL_TBX3	XLOC_021151	ULBP1	6:150285142-150294846	1.21423	5e-05	0.00029954	yes
CTRL_TBX3	XLOC_020517	-	5:14141165-14143682	1.2117	5e-05	0.00029954	yes
CTRL_TBX3	XLOC_017012	HRH1	3:11178778-11304939	1.20983	5e-05	0.00029954	yes
CTRL_TBX3	XLOC_013901	LIPT1	2:99771417-99797507	1.20744	0.0008	0.00358026	yes
CTRL_TBX3	XLOC_008586	FRMD5	15:44165729-44487429	1.204	0.00025	0.00129146	yes
CTRL_TBX3	XLOC_020522	-	5:42950995-42954926	1.20364	5e-05	0.00029954	yes
CTRL_TBX3	XLOC_010786	HS3ST3A1	17:13396561-13506237	1.20339	5e-05	0.00029954	yes
CTRL_TBX3	XLOC_021604	-	6:86097773-86112875	1.20213	0.008	0.0260191	yes
CTRL_TBX3	XLOC_020758	HCP5	6:31430956-31433586	1.201	5e-05	0.00029954	yes
CTRL_TBX3	XLOC_013693	RASGRP3	2:33661415-33789798	1.19888	5e-05	0.00029954	yes
CTRL_TBX3	XLOC_002504	-	1:9161373-9162228	1.19887	0.00145	0.00602101	yes
CTRL_TBX3	XLOC_001814	-	1:101699902-101702221	1.19777	5e-05	0.00029954	yes
CTRL_TBX3	XLOC_017624	HES1	3:193853930-193856401	1.19431	0.0006	0.00280522	yes
CTRL_TBX3	XLOC_000740	-	1:149815041-149823161	1.19375	0.00065	0.00300177	yes
CTRL_TBX3	XLOC_015990	-	20:3224805-3225962	1.18884	0.01185	0.035954	yes
CTRL_TBX3	XLOC_009108	CRYM-AS1	16:21269838-21329912	1.1881	0.0108	0.0333399	yes
CTRL_TBX3	XLOC_005871	ZNF26	12:133562933-133589154	1.18798	5e-05	0.00029954	yes
CTRL_TBX3	XLOC_019338	MGC45800	4:183060158-183065668	1.18546	5e-05	0.00029954	yes
CTRL_TBX3	XLOC_001215	SLC35F3	1:234040678-234460262	1.18245	0.0022	0.00861602	yes
CTRL_TBX3	XLOC_011551	-	18:44791887-44809528	1.18023	0.0041	0.0146553	yes
CTRL_TBX3	XLOC_012341	-	19:44699915-44702000	1.17936	0.0001	0.000565063	yes
CTRL_TBX3	XLOC_003025	NFKB2	10:104153866-104162314	1.179	5e-05	0.00029954	yes
CTRL_TBX3	XLOC_021793	SOD2	6:160100034-160114370	1.17576	5e-05	0.00029954	yes
CTRL_TBX3	XLOC_026322	RENBP	X:153200721-153210232	1.17152	5e-05	0.00029954	yes
CTRL_TBX3	XLOC_000542	GBP1P1	1:89873214-89890493	1.1705	0.0009	0.00396343	yes
CTRL_TBX3	XLOC_009495	NOXO1	16:2028917-2033706	1.17039	5e-05	0.00029954	yes
CTRL_TBX3	XLOC_012073	KLF2	19:16435646-16438632	1.17027	5e-05	0.00029954	yes
CTRL_TBX3	XLOC_023031	LOC646329	7:130551419-130606704	1.16949	5e-05	0.00029954	yes
CTRL_TBX3	XLOC_017752	CSRNP1	3:39183335-39196124	1.16923	5e-05	0.00029954	yes
CTRL_TBX3	XLOC_002741	BAMBI	10:28966423-28971868	1.16717	5e-05	0.00029954	yes
CTRL_TBX3	XLOC_019543	FST	5:52776164-52782965	1.16148	5e-05	0.00029954	yes
CTRL_TBX3	XLOC_002206	LOC100527964	1:180199432-180244188	1.15989	0.0037	0.013423	yes
CTRL_TBX3	XLOC_016904	LOC100506714	22:45529565-45559685	1.1592	5e-05	0.00029954	yes
CTRL_TBX3	XLOC_024899	RASEF	9:85596439-85678043	1.15734	0.00185	0.00744886	yes
CTRL_TBX3	XLOC_019220	-	4:115255956-115286155	1.15708	5e-05	0.00029954	yes
CTRL_TBX3	XLOC_026106	TIMM8A	X:100600239-100603957	1.15602	5e-05	0.00029954	yes
CTRL_TBX3	XLOC_012662	ZNF274	19:58694395-58724988	1.15542	5e-05	0.00029954	yes
CTRL_TBX3	XLOC_020434	DUSP1	5:172194446-172198252	1.15268	5e-05	0.00029954	yes
CTRL_TBX3	XLOC_020152	FOXD1	5:72742082-72744352	1.15265	5e-05	0.00029954	yes
CTRL_TBX3	XLOC_016555	MAFF	22:38597938-38612518	1.14989	5e-05	0.00029954	yes
CTRL_TBX3	XLOC_003631	-	10:46971680-46972510	1.14822	0.0024	0.00928761	yes
CTRL_TBX3	XLOC_021919	-	6:141768464-141769536	1.14595	0.0109	0.0336052	yes
CTRL_TBX3	XLOC_012370	GIPR	19:46171501-46185717	1.14577	0.01645	0.0472307	yes
CTRL_TBX3	XLOC_013478	-	19:23520693-23521837	1.14558	0.00925	0.0293453	yes
CTRL_TBX3	XLOC_008557	SPTBN5	15:42120282-42186275	1.14513	5e-05	0.00029954	yes
CTRL_TBX3	XLOC_019503	NPR3	5:32710742-32791830	1.14254	5e-05	0.00029954	yes
CTRL_TBX3	XLOC_000739	-	1:149815041-149823161	1.14071	5e-05	0.00029954	yes
CTRL_TBX3	XLOC_015193	-	2:87886767-87888622	1.14011	0.01155	0.0351927	yes
CTRL_TBX3	XLOC_005678	PLXNC1	12:94542498-94701451	1.13874	0.00025	0.00129146	yes
CTRL_TBX3	XLOC_008407	AEN	15:89164526-89175567	1.13847	5e-05	0.00029954	yes
CTRL_TBX3	XLOC_019145	C4orf36	4:87797357-88070080	1.13768	0.0046	0.0161445	yes
CTRL_TBX3	XLOC_021514	NFKBIE	6:44225902-44233525	1.13738	5e-05	0.00029954	yes
CTRL_TBX3	XLOC_011876	GADD45B	19:2476122-2478257	1.13712	5e-05	0.00029954	yes
CTRL_TBX3	XLOC_012014	ZNF844	19:12175545-12188626	1.13603	5e-05	0.00029954	yes
CTRL_TBX3	XLOC_021778	RGS17	6:153332025-153452389	1.1348	0.0038	0.0137233	yes
CTRL_TBX3	XLOC_014762	IL1A	2:113531491-113542971	1.13284	5e-05	0.00029954	yes
CTRL_TBX3	XLOC_013454	-	19:9402671-9403535	1.12986	0.0031	0.0115026	yes
CTRL_TBX3	XLOC_000773	TUFT1	1:151512780-151556059	1.12719	5e-05	0.00029954	yes
CTRL_TBX3	XLOC_020781	CFB	6:31913720-31949223	1.12629	0.0001	0.000565063	yes
CTRL_TBX3	XLOC_025263	-	9:91924972-91925809	1.12429	0.00295	0.0110606	yes
CTRL_TBX3	XLOC_005502	NR4A1	12:52416615-52453291	1.12307	5e-05	0.00029954	yes
CTRL_TBX3	XLOC_001750	ELTD1	1:79355448-79472495	1.12078	5e-05	0.00029954	yes
CTRL_TBX3	XLOC_003046	CCDC147	10:106113521-106214848	1.12001	0.0017	0.00692074	yes
CTRL_TBX3	XLOC_020173	HOMER1	5:78667962-78810041	1.11932	5e-05	0.00029954	yes
CTRL_TBX3	XLOC_021722	SGK1	6:134490383-134639196	1.1182	5e-05	0.00029954	yes
CTRL_TBX3	XLOC_011431	-	17:80251406-80252677	1.11702	0.01035	0.0321935	yes
CTRL_TBX3	XLOC_017775	TMEM158	3:45265955-45267814	1.11622	5e-05	0.00029954	yes
CTRL_TBX3	XLOC_005617	HMGA2	12:66150025-66360071	1.1091	5e-05	0.00029954	yes
CTRL_TBX3	XLOC_017889	ESRG	3:54156692-55108584	1.10734	0.00035	0.0017427	yes
CTRL_TBX3	XLOC_011680	TMEM241	18:20875976-21017926	1.10586	5e-05	0.00029954	yes
CTRL_TBX3	XLOC_004065	RARRES3	11:63304272-63313930	1.10445	5e-05	0.00029954	yes
CTRL_TBX3	XLOC_015988	-	20:3220360-3222143	1.10394	0.0003	0.00152501	yes
CTRL_TBX3	XLOC_024255	TEK	9:27109146-27230172	1.1038	5e-05	0.00029954	yes
CTRL_TBX3	XLOC_023264	BLK	8:11351520-11422108	1.09758	0.01675	0.0479097	yes
CTRL_TBX3	XLOC_018841	FAM198B	4:159045731-159124068	1.09532	0.0057	0.0194109	yes
CTRL_TBX3	XLOC_025433	ZNF674-AS1	X:46357159-46407910	1.09502	0.0001	0.000565063	yes
CTRL_TBX3	XLOC_025134	LOC100272217	9:133452736-133454881	1.09209	0.00795	0.0258917	yes
CTRL_TBX3	XLOC_021261	LOC100130357	6:12717036-13295818	1.09155	0.01415	0.0418254	yes
CTRL_TBX3	XLOC_000337	MFSD2A	1:40420783-40435628	1.09115	0.00725	0.0239439	yes
CTRL_TBX3	XLOC_019652	POLR3G	5:89770680-89810369	1.09002	5e-05	0.00029954	yes
CTRL_TBX3	XLOC_002388	HIST3H2A	1:228645064-228645560	1.08776	5e-05	0.00029954	yes
CTRL_TBX3	XLOC_020672	-	6:26226726-26227618	1.08614	0.0036	0.0131067	yes
CTRL_TBX3	XLOC_004590	-	11:10320891-10326278	1.08568	5e-05	0.00029954	yes
CTRL_TBX3	XLOC_003255	ZNF438	10:31133562-31320866	1.08465	5e-05	0.00029954	yes
CTRL_TBX3	XLOC_003464	RRP12	10:99116390-99185845	1.08455	5e-05	0.00029954	yes
CTRL_TBX3	XLOC_014604	TGFA	2:70674411-70781147	1.08424	5e-05	0.00029954	yes
CTRL_TBX3	XLOC_005859	PUS1	12:132413744-132428406	1.08361	5e-05	0.00029954	yes
CTRL_TBX3	XLOC_005991	DUSP16	12:12626215-12715486	1.08046	5e-05	0.00029954	yes
CTRL_TBX3	XLOC_007288	SNAPC1	14:62229074-62263146	1.07726	5e-05	0.00029954	yes
CTRL_TBX3	XLOC_018130	TM4SF1	3:149086804-149095568	1.07588	5e-05	0.00029954	yes
CTRL_TBX3	XLOC_012871	ZNF442	19:12460184-12476475	1.07435	0.00045	0.00217708	yes
CTRL_TBX3	XLOC_001796	F3	1:94994716-95007413	1.07423	5e-05	0.00029954	yes
CTRL_TBX3	XLOC_016528	HMOX1	22:35777059-35790207	1.0724	5e-05	0.00029954	yes
CTRL_TBX3	XLOC_008736	RPP25	15:75246781-75249775	1.07202	5e-05	0.00029954	yes
CTRL_TBX3	XLOC_005901	AKAP3	12:4724675-4758183	1.06961	0.00065	0.00300177	yes
CTRL_TBX3	XLOC_010479	TBX2	17:59477256-59486827	1.06826	5e-05	0.00029954	yes
CTRL_TBX3	XLOC_025864	LOC100506453	X:3809478-3820041	1.06789	0.007	0.0232468	yes
CTRL_TBX3	XLOC_011755	CCDC68	18:52568685-52626739	1.06696	5e-05	0.00029954	yes
CTRL_TBX3	XLOC_009943	-	16:15198103-15198615	1.06657	0.0114	0.0348394	yes
CTRL_TBX3	XLOC_009538	LOC100507501	16:4295825-4303790	1.06422	0.00435	0.0153953	yes
CTRL_TBX3	XLOC_012036	ZSWIM4	19:13906271-13943129	1.06381	5e-05	0.00029954	yes
CTRL_TBX3	XLOC_004638	LOC100126784	11:19372270-20143147	1.05983	0.0051	0.0176359	yes
CTRL_TBX3	XLOC_001844	DENND2D	1:111729762-111746944	1.05951	5e-05	0.00029954	yes
CTRL_TBX3	XLOC_026424	PRKY	Y:7142003-7249588	1.05922	5e-05	0.00029954	yes
CTRL_TBX3	XLOC_020753	PSORS1C1	6:31082530-31107869	1.05699	0.00545	0.0186973	yes
CTRL_TBX3	XLOC_001083	BTG2	1:203274663-203278730	1.05698	5e-05	0.00029954	yes
CTRL_TBX3	XLOC_005047	SLC35F2	11:107661716-107729914	1.05608	5e-05	0.00029954	yes
CTRL_TBX3	XLOC_026540	-	Y:10036021-10036679	1.05574	5e-05	0.00029954	yes
CTRL_TBX3	XLOC_012430	FTL	19:49468565-49470136	1.05423	5e-05	0.00029954	yes
CTRL_TBX3	XLOC_009213	ZNF267	16:31885078-31928629	1.05338	5e-05	0.00029954	yes
CTRL_TBX3	XLOC_020241	FEM1C	5:114856607-114880591	1.05025	5e-05	0.00029954	yes
CTRL_TBX3	XLOC_016970	-	22:47157803-47158442	1.04988	0.00825	0.0266868	yes
CTRL_TBX3	XLOC_010266	MRM1	17:34958024-34965504	1.04965	5e-05	0.00029954	yes
CTRL_TBX3	XLOC_021670	LAMA4	6:112429133-112575917	1.04876	5e-05	0.00029954	yes
CTRL_TBX3	XLOC_008379	LOC100505616	15:83419317-83425958	1.04821	0.013	0.0388996	yes
CTRL_TBX3	XLOC_026539	-	Y:10035827-10035942	1.04377	5e-05	0.00029954	yes
CTRL_TBX3	XLOC_006240	RPSAP52	12:66150025-66360071	1.03927	0.00035	0.0017427	yes
CTRL_TBX3	XLOC_004860	FOSL1	11:65657468-65668368	1.03763	5e-05	0.00029954	yes
CTRL_TBX3	XLOC_013136	POU2F2	19:42590261-42636625	1.03454	5e-05	0.00029954	yes
CTRL_TBX3	XLOC_022062	BMPER	7:33944522-34195484	1.03437	5e-05	0.00029954	yes
CTRL_TBX3	XLOC_011772	LOC100130938	18:59273300-59274149	1.03157	0.0015	0.00620346	yes
CTRL_TBX3	XLOC_001154	TGFB2	1:218517537-218617961	1.0311	5e-05	0.00029954	yes
CTRL_TBX3	XLOC_000585	CDC14A	1:100818022-100985833	1.03067	5e-05	0.00029954	yes
CTRL_TBX3	XLOC_022818	PMS2P3	7:75136870-75157453	1.02834	0.00025	0.00129146	yes
CTRL_TBX3	XLOC_011205	ERN1	17:62116515-62207977	1.01984	5e-05	0.00029954	yes
CTRL_TBX3	XLOC_020687	HIST1H2AG	6:27100816-27102432	1.01601	0.00015	0.000816059	yes
CTRL_TBX3	XLOC_011210	SMURF2	17:62538406-62658471	1.01369	5e-05	0.00029954	yes
CTRL_TBX3	XLOC_001917	LOC728989	1:146490894-146514599	1.01239	0.0082	0.026549	yes
CTRL_TBX3	XLOC_023306	PPP3CC	8:22298047-22398726	1.00916	5e-05	0.00029954	yes
CTRL_TBX3	XLOC_010185	LGALS9	17:25958173-25976586	1.00798	5e-05	0.00029954	yes
CTRL_TBX3	XLOC_006403	-	12:115737711-115787833	1.00575	5e-05	0.00029954	yes
CTRL_TBX3	XLOC_013878	-	2:96190750-96198069	1.005	5e-05	0.00029954	yes
CTRL_TBX3	XLOC_009965	-	16:33963654-33963765	1.00364	5e-05	0.00029954	yes
CTRL_TBX3	XLOC_018219	LAMP3	3:182840002-182880667	1.00342	0.0001	0.000565063	yes
CTRL_TBX3	XLOC_014173	MARS2	2:198570027-198573114	1.00317	5e-05	0.00029954	yes
CTRL_TBX3	XLOC_015965	GMEB2	20:62218936-62258395	1.0011	5e-05	0.00029954	yes
CTRL_TBX3	XLOC_023746	TNFRSF10A	8:23047712-23088439	1.00048	5e-05	0.00029954	yes
CTRL_TBX3	XLOC_015687	PROSAPIP1	20:3143272-3154244	0.996576	5e-05	0.00029954	yes
CTRL_TBX3	XLOC_007410	IFI27	14:94576973-94583038	0.993569	5e-05	0.00029954	yes
CTRL_TBX3	XLOC_003158	KLF6	10:3818187-3827473	0.990754	5e-05	0.00029954	yes
CTRL_TBX3	XLOC_010477	PPM1D	17:58677543-58743641	0.987598	5e-05	0.00029954	yes
CTRL_TBX3	XLOC_023134	C7orf13	7:156431059-156433348	0.98746	5e-05	0.00029954	yes
CTRL_TBX3	XLOC_022736	IGFBP3	7:45951843-45960871	0.987318	5e-05	0.00029954	yes
CTRL_TBX3	XLOC_004023	CCDC86	11:60609428-60623444	0.987025	5e-05	0.00029954	yes
CTRL_TBX3	XLOC_003540	GFRA1	10:117816435-118033126	0.986678	5e-05	0.00029954	yes
CTRL_TBX3	XLOC_014323	INPP5D	2:234054794-234116549	0.985836	5e-05	0.00029954	yes
CTRL_TBX3	XLOC_019496	LOC643401	5:27472370-27496508	0.984319	0.00015	0.000816059	yes
CTRL_TBX3	XLOC_009057	-	16:11406747-11411208	0.982938	0.0015	0.00620346	yes
CTRL_TBX3	XLOC_007144	PNP	14:20937537-20946165	0.982267	5e-05	0.00029954	yes
CTRL_TBX3	XLOC_011449	TGIF1	18:3412071-3458604	0.982248	5e-05	0.00029954	yes
CTRL_TBX3	XLOC_001374	CASZ1	1:10696660-10856733	0.980929	0.00025	0.00129146	yes
CTRL_TBX3	XLOC_017680	TAMM41	3:11831918-11888358	0.975976	5e-05	0.00029954	yes
CTRL_TBX3	XLOC_008154	DISP2	15:40650433-40663256	0.974099	0.0009	0.00396343	yes
CTRL_TBX3	XLOC_007723	METTL21D	14:50575349-50583297	0.972744	5e-05	0.00029954	yes
CTRL_TBX3	XLOC_017626	TMEM44-AS1	3:194304655-194354150	0.97171	0.0119	0.0360751	yes
CTRL_TBX3	XLOC_009526	TIGD7	16:3348807-3369189	0.966142	0.0008	0.00358026	yes
CTRL_TBX3	XLOC_002998	ENTPD7	10:101419262-101515894	0.96463	5e-05	0.00029954	yes
CTRL_TBX3	XLOC_016021	MIR3648,MIR3687	21:9825437-9827586	0.963678	0.0016	0.00656023	yes
CTRL_TBX3	XLOC_007402	TMEM251	14:93651295-93653431	0.963392	5e-05	0.00029954	yes
CTRL_TBX3	XLOC_003984	SMTNL1	11:57295935-57318655	0.963116	5e-05	0.00029954	yes
CTRL_TBX3	XLOC_020582	FOXQ1	6:1312674-1314993	0.960127	0.00125	0.00528704	yes
CTRL_TBX3	XLOC_026355	-	X:30648940-30649095	0.958907	0.01275	0.0382393	yes
CTRL_TBX3	XLOC_004197	FOLR2,FOLR3	11:71825756-71932994	0.958815	5e-05	0.00029954	yes
CTRL_TBX3	XLOC_009964	-	16:33963017-33963595	0.958215	5e-05	0.00029954	yes
CTRL_TBX3	XLOC_003824	ARNTL	11:13299324-13408900	0.958153	5e-05	0.00029954	yes
CTRL_TBX3	XLOC_012656	ZNF551	19:58193336-58202177	0.956648	5e-05	0.00029954	yes
CTRL_TBX3	XLOC_015114	HES6	2:239146907-239148681	0.956154	0.016	0.0462445	yes
CTRL_TBX3	XLOC_009966	-	16:33963856-33964170	0.955858	5e-05	0.00029954	yes
CTRL_TBX3	XLOC_009419	ZFPM1	16:88520013-88602097	0.955537	0.00015	0.000816059	yes
CTRL_TBX3	XLOC_004475	DUSP8	11:1575280-1593200	0.952659	5e-05	0.00029954	yes
CTRL_TBX3	XLOC_022962	NAMPT	7:105888730-105926753	0.952114	5e-05	0.00029954	yes
CTRL_TBX3	XLOC_025925	NR0B1	X:30322538-30327495	0.951541	0.00265	0.0101023	yes
CTRL_TBX3	XLOC_009449	MC1R	16:89979643-89987746	0.950349	0.0009	0.00396343	yes
CTRL_TBX3	XLOC_001906	PDE4DIP	1:144833163-145076186	0.9503	5e-05	0.00029954	yes
CTRL_TBX3	XLOC_024822	FBXO10	9:37510888-37576250	0.949423	5e-05	0.00029954	yes
CTRL_TBX3	XLOC_009749	IRX3	16:54317211-54320378	0.948593	0.00415	0.0148008	yes
CTRL_TBX3	XLOC_023691	PINX1	8:10622530-10697381	0.946957	5e-05	0.00029954	yes
CTRL_TBX3	XLOC_015560	CEBPB	20:48801551-48809227	0.945736	5e-05	0.00029954	yes
CTRL_TBX3	XLOC_019604	TMEM171	5:72416387-72427644	0.944349	0.0004	0.00196436	yes
CTRL_TBX3	XLOC_004314	ZC3H12C	11:109964086-110042566	0.943295	5e-05	0.00029954	yes
CTRL_TBX3	XLOC_003133	PWWP2B	10:134210701-134231363	0.941762	5e-05	0.00029954	yes
CTRL_TBX3	XLOC_005227	-	11:65201351-65203719	0.941462	0.00105	0.00452935	yes
CTRL_TBX3	XLOC_014512	THUMPD2	2:39958189-40006416	0.939731	5e-05	0.00029954	yes
CTRL_TBX3	XLOC_023293	ATP6V1B2	8:20054703-20079207	0.938388	5e-05	0.00029954	yes
CTRL_TBX3	XLOC_011384	-	17:33568026-33570003	0.938274	0.00275	0.0104225	yes
CTRL_TBX3	XLOC_019420	-	4:114336212-114337977	0.937347	0.00425	0.0150823	yes
CTRL_TBX3	XLOC_024993	TEX10	9:102861491-103115286	0.937162	5e-05	0.00029954	yes
CTRL_TBX3	XLOC_018845	FNIP2	4:159690181-159956333	0.936278	5e-05	0.00029954	yes
CTRL_TBX3	XLOC_018248	BCL6	3:187416046-187463513	0.934572	5e-05	0.00029954	yes
CTRL_TBX3	XLOC_019705	SRFBP1	5:121297574-121368179	0.934434	5e-05	0.00029954	yes
CTRL_TBX3	XLOC_002682	CELF2	10:11047258-11378674	0.93429	5e-05	0.00029954	yes
CTRL_TBX3	XLOC_012137	ZNF738	19:21541734-21571384	0.932953	5e-05	0.00029954	yes
CTRL_TBX3	XLOC_019284	FBXW7	4:153242393-153456476	0.932494	5e-05	0.00029954	yes
CTRL_TBX3	XLOC_011400	-	17:41400237-41401210	0.932329	0.0146	0.0429341	yes
CTRL_TBX3	XLOC_007788	PLEK2	14:67853699-67878828	0.932296	5e-05	0.00029954	yes
CTRL_TBX3	XLOC_021311	HIST1H2BJ	6:27092835-27100600	0.932124	0.0002	0.00105795	yes
CTRL_TBX3	XLOC_004039	RPLP0P2	11:61382507-61406921	0.931222	0.0039	0.0140455	yes
CTRL_TBX3	XLOC_010879	SSH2	17:27952956-28435470	0.928811	0.0003	0.00152501	yes
CTRL_TBX3	XLOC_006448	RSRC2	12:122989075-123011560	0.928284	5e-05	0.00029954	yes
CTRL_TBX3	XLOC_019920	CPEB4	5:173315330-173387314	0.926461	5e-05	0.00029954	yes
CTRL_TBX3	XLOC_020565	-	5:174541758-174541845	0.924417	0.0002	0.00105795	yes
CTRL_TBX3	XLOC_013417	ZNF582	19:56894647-56910592	0.922741	0.0021	0.00827413	yes
CTRL_TBX3	XLOC_006317	CDK17	12:96672038-96821249	0.92229	5e-05	0.00029954	yes
CTRL_TBX3	XLOC_018892	TLR3	4:186990285-187007158	0.921725	5e-05	0.00029954	yes
CTRL_TBX3	XLOC_012649	ZNF773	19:58011244-58030047	0.921247	5e-05	0.00029954	yes
CTRL_TBX3	XLOC_026375	-	X:100596628-100597881	0.920565	0.0007	0.00319459	yes
CTRL_TBX3	XLOC_000452	ACOT11	1:55013806-55100417	0.920018	0.0034	0.0124704	yes
CTRL_TBX3	XLOC_004103	-	11:65090604-65094319	0.91851	0.0068	0.0226931	yes
CTRL_TBX3	XLOC_005214	-	11:45848209-45848297	0.917182	5e-05	0.00029954	yes
CTRL_TBX3	XLOC_013344	ZNF350	19:52467592-52490079	0.916924	5e-05	0.00029954	yes
CTRL_TBX3	XLOC_006268	PHLDA1	12:76419226-76425556	0.9149	5e-05	0.00029954	yes
CTRL_TBX3	XLOC_020445	NOP16	5:175810939-175815763	0.914003	5e-05	0.00029954	yes
CTRL_TBX3	XLOC_024018	FBXO32	8:124510126-124553506	0.91385	5e-05	0.00029954	yes
CTRL_TBX3	XLOC_002156	SLC19A2	1:169433146-169455208	0.913593	5e-05	0.00029954	yes
CTRL_TBX3	XLOC_023370	IDO1	8:39771327-39786309	0.913383	5e-05	0.00029954	yes
CTRL_TBX3	XLOC_022283	ZSCAN21	7:99647416-99679466	0.91329	0.00065	0.00300177	yes
CTRL_TBX3	XLOC_022054	AVL9	7:32535032-32758780	0.913091	5e-05	0.00029954	yes
CTRL_TBX3	XLOC_004776	VWCE	11:61025757-61062788	0.91282	0.0003	0.00152501	yes
CTRL_TBX3	XLOC_013723	PRKCE	2:45878462-46415129	0.910951	5e-05	0.00029954	yes
CTRL_TBX3	XLOC_001195	OBSCN	1:228391206-228566575	0.910898	5e-05	0.00029954	yes
CTRL_TBX3	XLOC_024481	SLC31A2	9:115913237-115927309	0.908581	5e-05	0.00029954	yes
CTRL_TBX3	XLOC_019874	NIPAL4	5:156887026-156901730	0.908252	0.0004	0.00196436	yes
CTRL_TBX3	XLOC_009628	RRN3P3	16:22429907-22503541	0.90619	5e-05	0.00029954	yes
CTRL_TBX3	XLOC_004462	IRF7	11:612550-616002	0.904676	5e-05	0.00029954	yes
CTRL_TBX3	XLOC_001928	NBPF14	1:148003641-148025848	0.903395	5e-05	0.00029954	yes
CTRL_TBX3	XLOC_021641	POPDC3	6:105585561-105627898	0.902232	5e-05	0.00029954	yes
CTRL_TBX3	XLOC_025006	KLF4	9:110247132-110252047	0.900906	5e-05	0.00029954	yes
CTRL_TBX3	XLOC_023978	KLF10	8:103661004-103667983	0.900901	5e-05	0.00029954	yes
CTRL_TBX3	XLOC_005380	KIAA1467	12:13197314-13236383	0.900648	0.00015	0.000816059	yes
CTRL_TBX3	XLOC_005852	GPR133	12:131438451-131626010	0.900613	5e-05	0.00029954	yes
CTRL_TBX3	XLOC_022875	SLC25A13	7:95749531-95951459	0.900581	5e-05	0.00029954	yes
CTRL_TBX3	XLOC_020321	SPATA24	5:138732455-138739776	0.897893	0.0116	0.0352776	yes
CTRL_TBX3	XLOC_016103	ETS2	21:40177230-40196881	0.896009	5e-05	0.00029954	yes
CTRL_TBX3	XLOC_006347	-	12:105697362-105705038	0.89503	0.00165	0.00674209	yes
CTRL_TBX3	XLOC_006467	DHX37	12:125431188-125473667	0.893911	5e-05	0.00029954	yes
CTRL_TBX3	XLOC_017861	RRP9	3:51967433-51975928	0.89052	5e-05	0.00029954	yes
CTRL_TBX3	XLOC_023250	FAM86B3P	8:8086091-8102387	0.888314	0.00125	0.00528704	yes
CTRL_TBX3	XLOC_006353	CRY1	12:107385141-107487635	0.887988	5e-05	0.00029954	yes
CTRL_TBX3	XLOC_012603	SYT5	19:55684163-55691720	0.886725	0.0041	0.0146553	yes
CTRL_TBX3	XLOC_022027	HOTAIRM1	7:27135712-27139912	0.885394	5e-05	0.00029954	yes
CTRL_TBX3	XLOC_014026	C2orf27A	2:132440004-132524977	0.884174	5e-05	0.00029954	yes
CTRL_TBX3	XLOC_011981	ICAM1	19:10381516-10397401	0.883509	5e-05	0.00029954	yes
CTRL_TBX3	XLOC_013457	-	19:12191112-12192287	0.883214	0.0002	0.00105795	yes
CTRL_TBX3	XLOC_023749	NKX3-1	8:23536205-23540450	0.883101	5e-05	0.00029954	yes
CTRL_TBX3	XLOC_004572	NLRP10	11:7980233-7987073	0.88232	5e-05	0.00029954	yes
CTRL_TBX3	XLOC_007601	TEP1	14:20833825-20881642	0.881982	5e-05	0.00029954	yes
CTRL_TBX3	XLOC_002771	ZNF485	10:44101854-44113353	0.881543	0.00155	0.00638812	yes
CTRL_TBX3	XLOC_009992	-	16:89282632-89284001	0.881514	0.00955	0.0301701	yes
CTRL_TBX3	XLOC_000930	UAP1	1:162531295-162570354	0.880974	5e-05	0.00029954	yes
CTRL_TBX3	XLOC_006293	DUSP6	12:89741836-89746296	0.879492	5e-05	0.00029954	yes
CTRL_TBX3	XLOC_012033	IER2	19:13261281-13265722	0.879449	5e-05	0.00029954	yes
CTRL_TBX3	XLOC_019608	ARHGEF28	5:72921982-73237818	0.87835	5e-05	0.00029954	yes
CTRL_TBX3	XLOC_020211	ELL2	5:95220801-95297775	0.876815	5e-05	0.00029954	yes
CTRL_TBX3	XLOC_011049	ETV4	17:41605210-41623800	0.875464	5e-05	0.00029954	yes
CTRL_TBX3	XLOC_021752	ADAT2	6:143743968-143771841	0.875374	5e-05	0.00029954	yes
CTRL_TBX3	XLOC_023466	FABP5	8:82192717-82197012	0.874597	5e-05	0.00029954	yes
CTRL_TBX3	XLOC_006359	SELPLG	12:109015670-109027670	0.873145	5e-05	0.00029954	yes
CTRL_TBX3	XLOC_005935	SLC2A3	12:8071823-8088892	0.872581	5e-05	0.00029954	yes
CTRL_TBX3	XLOC_013166	PLAUR	19:44149951-44174498	0.87135	5e-05	0.00029954	yes
CTRL_TBX3	XLOC_003040	PDCD11	10:105156411-105206123	0.870327	5e-05	0.00029954	yes
CTRL_TBX3	XLOC_003876	DEPDC7	11:33037409-33055128	0.869342	5e-05	0.00029954	yes
CTRL_TBX3	XLOC_002711	ARL5B	10:18948264-18970569	0.869091	5e-05	0.00029954	yes
CTRL_TBX3	XLOC_002319	C1orf74	1:209929393-209957890	0.868537	0.0007	0.00319459	yes
CTRL_TBX3	XLOC_019665	ERAP2	5:96211643-96255407	0.868188	5e-05	0.00029954	yes
CTRL_TBX3	XLOC_015964	HELZ2	20:62189438-62205592	0.866423	5e-05	0.00029954	yes
CTRL_TBX3	XLOC_023353	ZNF703	8:37552386-37557529	0.865617	5e-05	0.00029954	yes
CTRL_TBX3	XLOC_020926	RN7SK	6:52860417-52860749	0.864591	5e-05	0.00029954	yes
CTRL_TBX3	XLOC_011300	USP36	17:76783592-76836985	0.863899	5e-05	0.00029954	yes
CTRL_TBX3	XLOC_010342	WNK4	17:40932647-40949084	0.86332	5e-05	0.00029954	yes
CTRL_TBX3	XLOC_020952	KCNQ5	6:73331570-73908574	0.862737	5e-05	0.00029954	yes
CTRL_TBX3	XLOC_019049	CHIC2	4:54874394-54930862	0.862403	5e-05	0.00029954	yes
CTRL_TBX3	XLOC_009297	CES3	16:66995131-67009052	0.861848	0.0011	0.00471241	yes
CTRL_TBX3	XLOC_012216	MLL4	19:36208920-36229779	0.861421	5e-05	0.00029954	yes
CTRL_TBX3	XLOC_012765	DUS3L,PRR22	19:5782970-5791249	0.861117	5e-05	0.00029954	yes
CTRL_TBX3	XLOC_023558	ZHX2	8:123793900-123986755	0.861093	5e-05	0.00029954	yes
CTRL_TBX3	XLOC_007625	SLC7A7	14:23241891-23289020	0.861048	0.00035	0.0017427	yes
CTRL_TBX3	XLOC_013126	EXOSC5	19:41892274-41903256	0.859422	5e-05	0.00029954	yes
CTRL_TBX3	XLOC_007688	NFKBIA	14:35870715-35873960	0.858592	5e-05	0.00029954	yes
CTRL_TBX3	XLOC_017505	TIPARP	3:156390959-156424559	0.857915	5e-05	0.00029954	yes
CTRL_TBX3	XLOC_018164	CCNL1	3:156865356-156879395	0.857833	5e-05	0.00029954	yes
CTRL_TBX3	XLOC_009360	DHODH	16:72042639-72059316	0.857274	5e-05	0.00029954	yes
CTRL_TBX3	XLOC_000209	PNRC2	1:24286251-24289962	0.856592	5e-05	0.00029954	yes
CTRL_TBX3	XLOC_015024	DIRC3	2:218148744-218621316	0.85658	5e-05	0.00029954	yes
CTRL_TBX3	XLOC_004469	PIDD	11:798862-805346	0.855923	5e-05	0.00029954	yes
CTRL_TBX3	XLOC_012893	TRMT1	19:13215713-13251961	0.855559	5e-05	0.00029954	yes
CTRL_TBX3	XLOC_013781	PNO1	2:68385004-68403091	0.853665	5e-05	0.00029954	yes
CTRL_TBX3	XLOC_004107	NEAT1	11:65190227-65201299	0.853606	5e-05	0.00029954	yes
CTRL_TBX3	XLOC_022107	UPP1	7:48128247-48148330	0.853485	5e-05	0.00029954	yes
CTRL_TBX3	XLOC_016303	HSF2BP	21:44949071-45079374	0.853441	0.00235	0.00914101	yes
CTRL_TBX3	XLOC_006172	ZNF385A	12:54762919-54785083	0.852714	5e-05	0.00029954	yes
CTRL_TBX3	XLOC_003162	-	10:4787947-4806341	0.850421	0.00045	0.00217708	yes
CTRL_TBX3	XLOC_003044	SFR1	10:105881815-105886143	0.849355	5e-05	0.00029954	yes
CTRL_TBX3	XLOC_011870	DOT1L	19:2163926-2233071	0.847086	5e-05	0.00029954	yes
CTRL_TBX3	XLOC_006045	FAM60A	12:31433517-31479159	0.846737	5e-05	0.00029954	yes
CTRL_TBX3	XLOC_015104	GBX2	2:237073548-237076803	0.846658	5e-05	0.00029954	yes
CTRL_TBX3	XLOC_015018	MREG	2:216807313-216878346	0.846531	5e-05	0.00029954	yes
CTRL_TBX3	XLOC_012437	PPFIA3	19:49622662-49654283	0.845748	0.00075	0.00338184	yes
CTRL_TBX3	XLOC_011451	DLGAP1,DLGAP1-AS1,DL...	18:3496029-4455266	0.845379	5e-05	0.00029954	yes
CTRL_TBX3	XLOC_023693	XKR6	8:10753653-11058880	0.845149	0.0015	0.00620346	yes
CTRL_TBX3	XLOC_008727	SEMA7A	15:74701629-74726299	0.843052	5e-05	0.00029954	yes
CTRL_TBX3	XLOC_005651	NAV3	12:78225068-78606790	0.842118	5e-05	0.00029954	yes
CTRL_TBX3	XLOC_005754	FAM216A	12:110890290-110928192	0.841297	5e-05	0.00029954	yes
CTRL_TBX3	XLOC_022795	NSUN5	7:72716488-72722864	0.840742	5e-05	0.00029954	yes
CTRL_TBX3	XLOC_026538	-	Y:10035368-10035521	0.839602	5e-05	0.00029954	yes
CTRL_TBX3	XLOC_001585	YRDC	1:38268613-38275126	0.839436	5e-05	0.00029954	yes
CTRL_TBX3	XLOC_012246	ZNF540	19:38036371-38105080	0.838884	0.0051	0.0176359	yes
CTRL_TBX3	XLOC_010826	FAM83G	17:18853988-18950336	0.838276	5e-05	0.00029954	yes
CTRL_TBX3	XLOC_005911	NOP2	12:6666035-6677693	0.838062	5e-05	0.00029954	yes
CTRL_TBX3	XLOC_019710	SNX24	5:122181159-122344956	0.837553	5e-05	0.00029954	yes
CTRL_TBX3	XLOC_013088	RINL	19:39358469-39368919	0.837444	0.00475	0.0165897	yes
CTRL_TBX3	XLOC_012254	SPRED3	19:38880762-38890524	0.836731	5e-05	0.00029954	yes
CTRL_TBX3	XLOC_014081	GCA	2:163200582-163219149	0.836046	5e-05	0.00029954	yes
CTRL_TBX3	XLOC_017311	NFKBIZ,NXPE3	3:101498027-101579890	0.835708	5e-05	0.00029954	yes
CTRL_TBX3	XLOC_012284	MAP3K10	19:40697489-40721482	0.835159	5e-05	0.00029954	yes
CTRL_TBX3	XLOC_005029	MMP12	11:102733463-102745764	0.834688	5e-05	0.00029954	yes
CTRL_TBX3	XLOC_014765	PAX8	2:113973573-114036498	0.834437	0.01195	0.0362114	yes
CTRL_TBX3	XLOC_021647	BEND3	6:107386384-107435636	0.834227	0.0002	0.00105795	yes
CTRL_TBX3	XLOC_003045	GSTO1,GSTO2	10:106013951-106059176	0.833962	5e-05	0.00029954	yes
CTRL_TBX3	XLOC_017508	PTX3	3:156977530-157251505	0.83348	5e-05	0.00029954	yes
CTRL_TBX3	XLOC_015102	ARL4C	2:235401681-235405747	0.832149	5e-05	0.00029954	yes
CTRL_TBX3	XLOC_019481	ANKRD33B	5:10564434-10657928	0.831346	5e-05	0.00029954	yes
CTRL_TBX3	XLOC_010204	TRAF4	17:27071022-27078014	0.831095	5e-05	0.00029954	yes
CTRL_TBX3	XLOC_024764	ACO1	9:32384600-32451461	0.830403	0.0056	0.0191294	yes
CTRL_TBX3	XLOC_004311	DDX10	11:108535815-108811689	0.829989	5e-05	0.00029954	yes
CTRL_TBX3	XLOC_002059	GPATCH4	1:156564099-156571279	0.829505	5e-05	0.00029954	yes
CTRL_TBX3	XLOC_007918	MOK	14:102690807-102771535	0.829285	5e-05	0.00029954	yes
CTRL_TBX3	XLOC_009090	-	16:18479886-18480996	0.829074	0.0135	0.0401609	yes
CTRL_TBX3	XLOC_004787	FTH1	11:61717355-61735132	0.827624	5e-05	0.00029954	yes
CTRL_TBX3	XLOC_015720	JAG1	20:10618331-10654694	0.827597	5e-05	0.00029954	yes
CTRL_TBX3	XLOC_011575	NEDD4L	18:55711609-56068772	0.827149	5e-05	0.00029954	yes
CTRL_TBX3	XLOC_013814	TET3	2:74212260-74335303	0.825698	5e-05	0.00029954	yes
CTRL_TBX3	XLOC_021453	ETV7	6:36320285-36355583	0.823186	5e-05	0.00029954	yes
CTRL_TBX3	XLOC_012642	ZNF460	19:57778560-57805677	0.822634	5e-05	0.00029954	yes
CTRL_TBX3	XLOC_000014	PLEKHN1	1:901866-917473	0.822488	5e-05	0.00029954	yes
CTRL_TBX3	XLOC_023179	-	7:80962916-80963078	0.822275	5e-05	0.00029954	yes
CTRL_TBX3	XLOC_006273	E2F7	12:77415025-77459601	0.82214	5e-05	0.00029954	yes
CTRL_TBX3	XLOC_012418	KCNJ14	19:48958765-48969367	0.821798	0.0103	0.0320798	yes
CTRL_TBX3	XLOC_001294	HES4	1:934247-936200	0.821502	5e-05	0.00029954	yes
CTRL_TBX3	XLOC_021677	TSPYL4	6:116571126-116575261	0.821096	5e-05	0.00029954	yes
CTRL_TBX3	XLOC_001360	ERRFI1	1:8071778-8086393	0.820197	5e-05	0.00029954	yes
CTRL_TBX3	XLOC_004215	RNF169	11:74459912-74660232	0.81942	5e-05	0.00029954	yes
CTRL_TBX3	XLOC_001677	SELRC1	1:53150110-53164038	0.81889	5e-05	0.00029954	yes
CTRL_TBX3	XLOC_015927	PMEPA1	20:56223447-56286592	0.818113	5e-05	0.00029954	yes
CTRL_TBX3	XLOC_001252	-	1:247495394-247503068	0.818021	0.00145	0.00602101	yes
CTRL_TBX3	XLOC_019576	MAST4	5:65892175-66465423	0.817622	5e-05	0.00029954	yes
CTRL_TBX3	XLOC_012865	ZNF433	19:12125531-12146525	0.815553	5e-05	0.00029954	yes
CTRL_TBX3	XLOC_009017	IL32	16:3115312-3119668	0.812602	5e-05	0.00029954	yes
CTRL_TBX3	XLOC_002352	TAF1A	1:222728252-222763275	0.811977	5e-05	0.00029954	yes
CTRL_TBX3	XLOC_023465	ZBTB10	8:81398400-81436306	0.811913	5e-05	0.00029954	yes
CTRL_TBX3	XLOC_013456	-	19:9671051-9672990	0.811576	5e-05	0.00029954	yes
CTRL_TBX3	XLOC_013538	-	19:57812489-57815474	0.809775	5e-05	0.00029954	yes
CTRL_TBX3	XLOC_002050	MEX3A	1:156041803-156051789	0.808887	0.00065	0.00300177	yes
CTRL_TBX3	XLOC_014576	PELI1	2:64319785-64371605	0.807896	5e-05	0.00029954	yes
CTRL_TBX3	XLOC_009529	ZNF597	16:3483341-3493490	0.80655	5e-05	0.00029954	yes
CTRL_TBX3	XLOC_017119	ABHD5	3:43407614-43775773	0.806375	0.00285	0.0107588	yes
CTRL_TBX3	XLOC_008634	NEDD4	15:56119119-56285835	0.806035	5e-05	0.00029954	yes
CTRL_TBX3	XLOC_020866	BYSL	6:41888964-41900784	0.805791	5e-05	0.00029954	yes
CTRL_TBX3	XLOC_001609	CITED4	1:41326727-41328018	0.804766	0.0008	0.00358026	yes
CTRL_TBX3	XLOC_013188	PPP1R13L	19:45882891-45954802	0.804403	5e-05	0.00029954	yes
CTRL_TBX3	XLOC_011582	PMAIP1	18:57567191-57571539	0.803499	5e-05	0.00029954	yes
CTRL_TBX3	XLOC_000143	SLC25A34	1:16062808-16067884	0.803473	0.0006	0.00280522	yes
CTRL_TBX3	XLOC_025110	LOC100289019	9:130873449-130881013	0.803033	0.00015	0.000816059	yes
CTRL_TBX3	XLOC_018944	LYAR	4:4269427-4291896	0.8022	5e-05	0.00029954	yes
CTRL_TBX3	XLOC_023361	LETM2	8:38243958-38266582	0.801751	0.004	0.0143479	yes
CTRL_TBX3	XLOC_010777	MYH3	17:10531842-10560626	0.801269	0.00015	0.000816059	yes
CTRL_TBX3	XLOC_000728	NBPF16	1:148739441-148758311	0.80047	5e-05	0.00029954	yes
CTRL_TBX3	XLOC_000394	PLK3	1:45265913-45281946	0.799538	5e-05	0.00029954	yes
CTRL_TBX3	XLOC_009591	LOC100288332	16:15457515-15472151	0.797773	0.00085	0.00377339	yes
CTRL_TBX3	XLOC_021073	RNF217	6:125229388-125407361	0.796485	0.0006	0.00280522	yes
CTRL_TBX3	XLOC_024946	IPPK	9:95059639-95432547	0.79565	0.00155	0.00638812	yes
CTRL_TBX3	XLOC_019964	SQSTM1	5:179224596-179285840	0.795625	5e-05	0.00029954	yes
CTRL_TBX3	XLOC_012517	ZNF525	19:53868967-53915493	0.794788	5e-05	0.00029954	yes
CTRL_TBX3	XLOC_016382	USP18	22:18632757-18660164	0.794185	5e-05	0.00029954	yes
CTRL_TBX3	XLOC_007966	-	14:59919715-59921572	0.793531	0.01405	0.0415555	yes
CTRL_TBX3	XLOC_007761	L3HYPDH	14:59939267-60043549	0.789849	0.0008	0.00358026	yes
CTRL_TBX3	XLOC_008850	LINS	15:101109392-101142445	0.789288	5e-05	0.00029954	yes
CTRL_TBX3	XLOC_023444	LOC100132891	8:72753752-72987819	0.78901	0.016	0.0462445	yes
CTRL_TBX3	XLOC_016507	SMTN	22:31477281-31500688	0.788948	5e-05	0.00029954	yes
CTRL_TBX3	XLOC_021588	FILIP1	6:76017799-76203496	0.788915	0.00135	0.0056632	yes
CTRL_TBX3	XLOC_003783	DNHD1	11:6518525-6624898	0.788487	5e-05	0.00029954	yes
CTRL_TBX3	XLOC_011345	MAFG	17:79876144-79885587	0.788411	5e-05	0.00029954	yes
CTRL_TBX3	XLOC_009744	-	16:53076532-53086789	0.788317	0.0015	0.00620346	yes
CTRL_TBX3	XLOC_013673	WDR43	2:29117532-29171080	0.787719	5e-05	0.00029954	yes
CTRL_TBX3	XLOC_007560	TRMT61A	14:103995508-104003410	0.786986	5e-05	0.00029954	yes
CTRL_TBX3	XLOC_003848	TMEM86A	11:18720350-18747777	0.786157	0.0125	0.0376234	yes
CTRL_TBX3	XLOC_010692	MYBBP1A	17:4402128-4458716	0.785926	5e-05	0.00029954	yes
CTRL_TBX3	XLOC_022802	STX1A	7:73113534-73134017	0.785921	5e-05	0.00029954	yes
CTRL_TBX3	XLOC_020615	PAK1IP1	6:10695187-10709972	0.783672	5e-05	0.00029954	yes
CTRL_TBX3	XLOC_010704	ZNF232	17:5009030-5026397	0.783521	5e-05	0.00029954	yes
CTRL_TBX3	XLOC_018724	NFKB1	4:103422485-103538459	0.783197	5e-05	0.00029954	yes
CTRL_TBX3	XLOC_016565	APOBEC3G	22:39473009-39483748	0.782243	5e-05	0.00029954	yes
CTRL_TBX3	XLOC_019765	FAM53C	5:137673223-137685418	0.780268	5e-05	0.00029954	yes
CTRL_TBX3	XLOC_022958	PUS7	7:105096957-105162708	0.779583	5e-05	0.00029954	yes
CTRL_TBX3	XLOC_015838	LOC388796	20:37043801-37064018	0.779136	5e-05	0.00029954	yes
CTRL_TBX3	XLOC_020709	ZNF193	6:28193028-28201309	0.779126	5e-05	0.00029954	yes
CTRL_TBX3	XLOC_001661	FOXD2-AS1	1:47897804-47906363	0.779099	0.01585	0.0459221	yes
CTRL_TBX3	XLOC_019057	PPAT	4:57259527-57301802	0.778725	5e-05	0.00029954	yes
CTRL_TBX3	XLOC_009724	C16orf87	16:46835771-46865215	0.777954	5e-05	0.00029954	yes
CTRL_TBX3	XLOC_013427	ZNF416	19:58082933-58090243	0.777679	5e-05	0.00029954	yes
CTRL_TBX3	XLOC_009413	FOXC2	16:86600459-86603306	0.777649	0.00035	0.0017427	yes
CTRL_TBX3	XLOC_024426	ERCC6L2	9:98568369-98776880	0.776814	0.00215	0.00844559	yes
CTRL_TBX3	XLOC_016753	MN1	22:28144264-28197486	0.774934	5e-05	0.00029954	yes
CTRL_TBX3	XLOC_024502	TLR4	9:120466452-120479769	0.774711	5e-05	0.00029954	yes
CTRL_TBX3	XLOC_000034	ATAD3B	1:1407131-1431617	0.772473	5e-05	0.00029954	yes
CTRL_TBX3	XLOC_005626	MDM2	12:69201970-69239927	0.772223	5e-05	0.00029954	yes
CTRL_TBX3	XLOC_004582	NRIP3	11:9002068-9025596	0.77139	5e-05	0.00029954	yes
CTRL_TBX3	XLOC_020659	TRIM38	6:25962916-25989092	0.771088	5e-05	0.00029954	yes
CTRL_TBX3	XLOC_003344	JMJD1C	10:64926984-65384883	0.770395	5e-05	0.00029954	yes
CTRL_TBX3	XLOC_020285	CDKL3	5:133634114-133706714	0.77011	0.0016	0.00656023	yes
CTRL_TBX3	XLOC_012392	DHX34	19:47852537-47885961	0.768873	5e-05	0.00029954	yes
CTRL_TBX3	XLOC_005720	TXNRD1	12:104609556-104744227	0.76868	5e-05	0.00029954	yes
CTRL_TBX3	XLOC_019179	DDIT4L	4:101107026-101111655	0.767574	5e-05	0.00029954	yes
CTRL_TBX3	XLOC_016832	C22orf23	22:38338773-38365319	0.767153	5e-05	0.00029954	yes
CTRL_TBX3	XLOC_006235	C12orf66	12:64584921-64616296	0.766662	5e-05	0.00029954	yes
CTRL_TBX3	XLOC_023433	RRS1	8:67341262-67342968	0.76663	5e-05	0.00029954	yes
CTRL_TBX3	XLOC_015058	AP1S3	2:224620046-224702319	0.76587	0.00055	0.00259345	yes
CTRL_TBX3	XLOC_011598	SERPINB8	18:61637251-61656608	0.763885	5e-05	0.00029954	yes
CTRL_TBX3	XLOC_000330	AKIRIN1	1:39456915-39471737	0.763271	5e-05	0.00029954	yes
CTRL_TBX3	XLOC_021622	MDN1	6:90352452-90529457	0.76285	5e-05	0.00029954	yes
CTRL_TBX3	XLOC_014186	CFLAR	2:201980876-202037549	0.762689	0.0002	0.00105795	yes
CTRL_TBX3	XLOC_008417	ZNF710	15:90544698-90625465	0.761953	5e-05	0.00029954	yes
CTRL_TBX3	XLOC_013627	KLHL29	2:23608297-23931483	0.761329	5e-05	0.00029954	yes
CTRL_TBX3	XLOC_016708	YDJC	22:21982348-21984601	0.760852	5e-05	0.00029954	yes
CTRL_TBX3	XLOC_014438	C2orf44	2:24252205-24270296	0.760832	5e-05	0.00029954	yes
CTRL_TBX3	XLOC_020677	BTN2A2	6:26383290-26395102	0.760479	5e-05	0.00029954	yes
CTRL_TBX3	XLOC_005131	ZNF202	11:123594996-123612379	0.760018	5e-05	0.00029954	yes
CTRL_TBX3	XLOC_024948	ZNF484	9:95606577-95640320	0.758126	5e-05	0.00029954	yes
CTRL_TBX3	XLOC_014188	CASP8	2:202098165-202152434	0.757157	5e-05	0.00029954	yes
CTRL_TBX3	XLOC_005812	BCL7A	12:122459860-122499950	0.756881	5e-05	0.00029954	yes
CTRL_TBX3	XLOC_017522	-	3:160283449-160287253	0.755535	5e-05	0.00029954	yes
CTRL_TBX3	XLOC_017700	COLQ	3:15491639-15563258	0.752787	0.0166	0.0475661	yes
CTRL_TBX3	XLOC_012648	ZNF419	19:57998997-58006503	0.75165	5e-05	0.00029954	yes
CTRL_TBX3	XLOC_017882	SFMBT1	3:52937582-53080089	0.751272	5e-05	0.00029954	yes
CTRL_TBX3	XLOC_016807	APOL3	22:36536353-36562225	0.751256	5e-05	0.00029954	yes
CTRL_TBX3	XLOC_003216	LOC100507347	10:17256244-17268897	0.750658	0.00725	0.0239439	yes
CTRL_TBX3	XLOC_017231	ABHD6	3:58223258-58280550	0.749735	5e-05	0.00029954	yes
CTRL_TBX3	XLOC_001933	HIST2H2BF,HIST2H3D	1:149752824-149785243	0.749647	0.0026	0.00994077	yes
CTRL_TBX3	XLOC_012604	BRSK1	19:55795533-55823930	0.749157	5e-05	0.00029954	yes
CTRL_TBX3	XLOC_005163	ETS1	11:128328655-128457453	0.748711	5e-05	0.00029954	yes
CTRL_TBX3	XLOC_013117	SERTAD1	19:40928407-40931932	0.748399	5e-05	0.00029954	yes
CTRL_TBX3	XLOC_013355	ZNF468	19:53341784-53360902	0.748156	5e-05	0.00029954	yes
CTRL_TBX3	XLOC_014282	KCNE4	2:223916861-223920355	0.747591	5e-05	0.00029954	yes
CTRL_TBX3	XLOC_017692	XPC	3:14186638-14220172	0.746564	5e-05	0.00029954	yes
CTRL_TBX3	XLOC_020837	BRPF3	6:36164549-36200567	0.74614	5e-05	0.00029954	yes
CTRL_TBX3	XLOC_004842	BATF2	11:64755416-64764517	0.745969	5e-05	0.00029954	yes
CTRL_TBX3	XLOC_013983	STEAP3	2:119981383-120023228	0.745283	5e-05	0.00029954	yes
CTRL_TBX3	XLOC_012417	GRWD1	19:48948984-48958640	0.744746	5e-05	0.00029954	yes
CTRL_TBX3	XLOC_005037	CASP1	11:104896133-104905884	0.744479	5e-05	0.00029954	yes
CTRL_TBX3	XLOC_013327	VSIG10L	19:51834794-51845378	0.743368	5e-05	0.00029954	yes
CTRL_TBX3	XLOC_015816	GDF5	20:34020828-34026109	0.743287	5e-05	0.00029954	yes
CTRL_TBX3	XLOC_012985	ZNF14	19:19821280-19843921	0.740714	5e-05	0.00029954	yes
CTRL_TBX3	XLOC_011419	-	17:60142796-60143329	0.740401	0.01295	0.0387742	yes
CTRL_TBX3	XLOC_023414	FAM110B	8:58907040-59062277	0.738999	5e-05	0.00029954	yes
CTRL_TBX3	XLOC_013771	LGALSL	2:64681326-64688517	0.738731	5e-05	0.00029954	yes
CTRL_TBX3	XLOC_018842	TMEM144	4:159131400-159176439	0.738712	0.00085	0.00377339	yes
CTRL_TBX3	XLOC_006223	CYP27B1	12:58156116-58160976	0.737586	0.00275	0.0104225	yes
CTRL_TBX3	XLOC_015045	TUBA4A	2:220110191-220136910	0.736879	0.0031	0.0115026	yes
CTRL_TBX3	XLOC_018405	-	3:185354828-185356617	0.73593	0.00155	0.00638812	yes
CTRL_TBX3	XLOC_006217	DDIT3	12:57881735-57914300	0.735373	0.00265	0.0101023	yes
CTRL_TBX3	XLOC_025043	DFNB31	9:117164359-117267773	0.735157	5e-05	0.00029954	yes
CTRL_TBX3	XLOC_012094	FCHO1	19:17858526-17899377	0.734146	0.007	0.0232468	yes
CTRL_TBX3	XLOC_006930	NUFIP1	13:45513383-45563613	0.734042	5e-05	0.00029954	yes
CTRL_TBX3	XLOC_002222	GLT25D2	1:183904965-184006863	0.733992	0.0007	0.00319459	yes
CTRL_TBX3	XLOC_020447	RNF44	5:175953699-175964916	0.73389	5e-05	0.00029954	yes
CTRL_TBX3	XLOC_020343	GNPDA1	5:141380195-141392620	0.733728	5e-05	0.00029954	yes
CTRL_TBX3	XLOC_019873	CYFIP2	5:156693090-156822624	0.732392	5e-05	0.00029954	yes
CTRL_TBX3	XLOC_008846	DNM1P46	15:100330360-100347132	0.732374	0.0018	0.00727206	yes
CTRL_TBX3	XLOC_020622	HIVEP1	6:12012230-12165232	0.731822	5e-05	0.00029954	yes
CTRL_TBX3	XLOC_021773	ZBTB2	6:151685188-151712677	0.731621	5e-05	0.00029954	yes
CTRL_TBX3	XLOC_016152	FAM207A	21:46359911-46398364	0.731239	5e-05	0.00029954	yes
CTRL_TBX3	XLOC_012513	-	19:53700371-53717029	0.731142	0.00115	0.00490315	yes
CTRL_TBX3	XLOC_004298	BIRC2	11:102217912-102249413	0.730894	5e-05	0.00029954	yes
CTRL_TBX3	XLOC_025026	PTBP3	9:114979994-115095949	0.729196	5e-05	0.00029954	yes
CTRL_TBX3	XLOC_017604	ST6GAL1	3:186648314-186796341	0.729116	0.00255	0.0097783	yes
CTRL_TBX3	XLOC_000372	SZT2	1:43855555-43919918	0.728616	5e-05	0.00029954	yes
CTRL_TBX3	XLOC_023818	SLC20A2	8:42273979-42408140	0.727929	5e-05	0.00029954	yes
CTRL_TBX3	XLOC_016792	PISD	22:31892124-32058217	0.72788	5e-05	0.00029954	yes
CTRL_TBX3	XLOC_018407	-	3:185357757-185359102	0.727399	0.0157	0.0455612	yes
CTRL_TBX3	XLOC_000501	CTH	1:70876900-70905534	0.727138	5e-05	0.00029954	yes
CTRL_TBX3	XLOC_005291	TEAD4	12:3068477-3149859	0.725586	5e-05	0.00029954	yes
CTRL_TBX3	XLOC_024215	RCL1	9:4792833-4861096	0.72551	5e-05	0.00029954	yes
CTRL_TBX3	XLOC_004665	ABTB2	11:34172387-34379569	0.72512	5e-05	0.00029954	yes
CTRL_TBX3	XLOC_017488	TSC22D2	3:150125984-150177980	0.724433	5e-05	0.00029954	yes
CTRL_TBX3	XLOC_016649	KLHDC7B	22:50976042-50989452	0.721898	5e-05	0.00029954	yes
CTRL_TBX3	XLOC_023552	MAL2	8:120220609-120257913	0.721702	0.00055	0.00259345	yes
CTRL_TBX3	XLOC_011079	PLEKHM1	17:43513261-43568146	0.721303	5e-05	0.00029954	yes
CTRL_TBX3	XLOC_006842	LATS2	13:21547169-21635722	0.720595	5e-05	0.00029954	yes
CTRL_TBX3	XLOC_012023	JUNB	19:12902309-12904125	0.720532	5e-05	0.00029954	yes
CTRL_TBX3	XLOC_002316	PLXNA2	1:208195586-208417665	0.720081	5e-05	0.00029954	yes
CTRL_TBX3	XLOC_012663	ZNF544	19:58740069-58790054	0.719296	0.0001	0.000565063	yes
CTRL_TBX3	XLOC_003448	NOC3L	10:96092908-96122721	0.719102	5e-05	0.00029954	yes
CTRL_TBX3	XLOC_021019	FOXO3	6:108881025-109006036	0.718474	5e-05	0.00029954	yes
CTRL_TBX3	XLOC_014822	LYPD1	2:133174146-133429070	0.718425	5e-05	0.00029954	yes
CTRL_TBX3	XLOC_001854	PPM1J	1:113252615-113257950	0.718076	0.00895	0.0285452	yes
CTRL_TBX3	XLOC_015712	TRMT6	20:5918485-5931173	0.717531	5e-05	0.00029954	yes
CTRL_TBX3	XLOC_001153	RRP15	1:218458628-218511325	0.717172	5e-05	0.00029954	yes
CTRL_TBX3	XLOC_003260	EPC1	10:32556596-32667468	0.716749	5e-05	0.00029954	yes
CTRL_TBX3	XLOC_009629	USP31	16:23072727-23160591	0.716368	5e-05	0.00029954	yes
CTRL_TBX3	XLOC_013356	ZNF320	19:53379424-53400940	0.716	0.00615	0.0207706	yes
CTRL_TBX3	XLOC_002227	IVNS1ABP	1:185265519-185286486	0.715538	5e-05	0.00029954	yes
CTRL_TBX3	XLOC_005873	ZNF140	12:133656987-133684260	0.714192	5e-05	0.00029954	yes
CTRL_TBX3	XLOC_001454	KIF17	1:20990506-21044317	0.713545	5e-05	0.00029954	yes
CTRL_TBX3	XLOC_017909	C3orf67	3:58727736-59035715	0.713416	5e-05	0.00029954	yes
CTRL_TBX3	XLOC_003010	C10orf2	10:102747292-102754158	0.712704	5e-05	0.00029954	yes
CTRL_TBX3	XLOC_012386	NPAS1	19:47523106-47551882	0.71207	0.0005	0.00238357	yes
CTRL_TBX3	XLOC_016459	ADORA2A	22:24823529-24890783	0.711674	0.0009	0.00396343	yes
CTRL_TBX3	XLOC_013354	ZNF28	19:53300660-53324922	0.711655	5e-05	0.00029954	yes
CTRL_TBX3	XLOC_020048	ADAMTS12	5:33523653-33892222	0.710515	5e-05	0.00029954	yes
CTRL_TBX3	XLOC_005206	-	11:10318015-10319699	0.709392	0.0152	0.0443979	yes
CTRL_TBX3	XLOC_023232	AGPAT5	8:6565877-6619024	0.709025	5e-05	0.00029954	yes
CTRL_TBX3	XLOC_009618	NPIPL3	16:21413454-21436658	0.708523	5e-05	0.00029954	yes
CTRL_TBX3	XLOC_005193	-	11:7973479-7975341	0.708347	0.0138	0.0409174	yes
CTRL_TBX3	XLOC_012107	GDF15	19:18496967-18499986	0.708311	5e-05	0.00029954	yes
CTRL_TBX3	XLOC_024900	FRMD3	9:85857904-86153348	0.708081	5e-05	0.00029954	yes
CTRL_TBX3	XLOC_013101	EID2B	19:40021629-40023494	0.707401	0.00025	0.00129146	yes
CTRL_TBX3	XLOC_024641	LOC100506620	9:138799678-138809505	0.706898	0.00315	0.011667	yes
CTRL_TBX3	XLOC_012826	ZNF121	19:9676291-9695209	0.706716	0.00115	0.00490315	yes
CTRL_TBX3	XLOC_024262	-	9:33177414-33179985	0.70662	0.0041	0.0146553	yes
CTRL_TBX3	XLOC_005223	-	11:63950959-63953138	0.706469	0.00505	0.0174883	yes
CTRL_TBX3	XLOC_018704	TIGD2	4:90032647-90036052	0.705395	5e-05	0.00029954	yes
CTRL_TBX3	XLOC_019444	-	4:185395937-185397236	0.705281	0.0073	0.0240924	yes
CTRL_TBX3	XLOC_009614	DCUN1D3	16:20866247-20936328	0.704923	5e-05	0.00029954	yes
CTRL_TBX3	XLOC_010191	TMEM199	17:26684621-26690705	0.704281	5e-05	0.00029954	yes
CTRL_TBX3	XLOC_000351	CTPS1	1:41445006-41707854	0.704036	5e-05	0.00029954	yes
CTRL_TBX3	XLOC_011127	FAM117A	17:47787686-47841518	0.703921	0.00415	0.0148008	yes
CTRL_TBX3	XLOC_019500	PDZD2	5:31799030-32111038	0.703875	0.0001	0.000565063	yes
CTRL_TBX3	XLOC_021697	KIAA0408,SOGA3	6:127759550-127840500	0.70365	5e-05	0.00029954	yes
CTRL_TBX3	XLOC_008746	FBXO22-AS1	15:76196199-76234259	0.703377	0.0015	0.00620346	yes
CTRL_TBX3	XLOC_020210	GLRX	5:95149552-95158577	0.70289	5e-05	0.00029954	yes
CTRL_TBX3	XLOC_015893	PREX1	20:47240792-47444420	0.702369	0.00045	0.00217708	yes
CTRL_TBX3	XLOC_000142	PLEKHM2	1:16010826-16061536	0.702184	5e-05	0.00029954	yes
CTRL_TBX3	XLOC_011722	EPG5	18:43427573-43547308	0.701987	5e-05	0.00029954	yes
CTRL_TBX3	XLOC_017515	IQCJ,IQCJ-SCHIP1,SCH...	3:158787040-159615155	0.701118	5e-05	0.00029954	yes
CTRL_TBX3	XLOC_023976	RRM2B	8:103216728-103251346	0.700912	5e-05	0.00029954	yes
CTRL_TBX3	XLOC_006109	FMNL3	12:50016479-50101381	0.698637	5e-05	0.00029954	yes
CTRL_TBX3	XLOC_025352	RAB9A	X:13707239-13727944	0.69849	5e-05	0.00029954	yes
CTRL_TBX3	XLOC_013535	-	19:57807798-57809946	0.698207	0.0138	0.0409174	yes
CTRL_TBX3	XLOC_011707	INO80C	18:33048290-33078019	0.697973	5e-05	0.00029954	yes
CTRL_TBX3	XLOC_024133	-	8:23044940-23046930	0.697596	0.0003	0.00152501	yes
CTRL_TBX3	XLOC_014409	ODC1	2:10580507-10588453	0.697324	5e-05	0.00029954	yes
CTRL_TBX3	XLOC_003926	ZNF408	11:46722316-46728951	0.697292	0.00015	0.000816059	yes
CTRL_TBX3	XLOC_020797	BRD2	6:32936372-32949282	0.697152	5e-05	0.00029954	yes
CTRL_TBX3	XLOC_014356	DUSP28	2:241499470-241503431	0.696996	0.012	0.0363245	yes
CTRL_TBX3	XLOC_018941	FAM86EP	4:3943668-3957148	0.696429	0.00255	0.0097783	yes
CTRL_TBX3	XLOC_014578	SERTAD2	2:64858754-64976985	0.696019	5e-05	0.00029954	yes
CTRL_TBX3	XLOC_017577	ECE2	3:183967444-184010819	0.695876	0.0021	0.00827413	yes
CTRL_TBX3	XLOC_010808	FLCN	17:17115516-17140502	0.695112	5e-05	0.00029954	yes
CTRL_TBX3	XLOC_018957	GRPEL1	4:7060419-7069851	0.695031	5e-05	0.00029954	yes
CTRL_TBX3	XLOC_013949	LOC440894	2:110744556-110752858	0.694196	0.0169	0.0482617	yes
CTRL_TBX3	XLOC_006018	ABCC9	12:21950322-22094334	0.694026	5e-05	0.00029954	yes
CTRL_TBX3	XLOC_023994	SYBU	8:110586404-110704020	0.69318	0.00935	0.029597	yes
CTRL_TBX3	XLOC_006301	BTG1,LOC256021	12:92378751-92539740	0.692337	5e-05	0.00029954	yes
CTRL_TBX3	XLOC_014167	NABP1	2:192542755-192573642	0.691923	5e-05	0.00029954	yes
CTRL_TBX3	XLOC_020133	ADAMTS6	5:64444562-64777761	0.691456	5e-05	0.00029954	yes
CTRL_TBX3	XLOC_025151	SURF6	9:136193745-136203104	0.690625	5e-05	0.00029954	yes
CTRL_TBX3	XLOC_019821	SH3RF2	5:145316125-145442879	0.690279	0.0167	0.0478048	yes
CTRL_TBX3	XLOC_014500	CEBPZ	2:37423634-37458740	0.690158	5e-05	0.00029954	yes
CTRL_TBX3	XLOC_005078	ZNF259	11:116648348-116658748	0.690095	5e-05	0.00029954	yes
CTRL_TBX3	XLOC_021993	ARL4A	7:12726451-12730559	0.689732	5e-05	0.00029954	yes
CTRL_TBX3	XLOC_005718	TDG	12:104359592-104457972	0.689468	0.00065	0.00300177	yes
CTRL_TBX3	XLOC_002322	KCNH1	1:210851656-211307457	0.688269	5e-05	0.00029954	yes
CTRL_TBX3	XLOC_001201	URB2	1:229761957-229796389	0.688259	5e-05	0.00029954	yes
CTRL_TBX3	XLOC_005663	ALX1	12:85674035-85695562	0.688063	0.01195	0.0362114	yes
CTRL_TBX3	XLOC_003093	PPAPDC1A	10:122216465-122349477	0.688032	5e-05	0.00029954	yes
CTRL_TBX3	XLOC_006874	SLC46A3	13:29274216-29293150	0.687305	5e-05	0.00029954	yes
CTRL_TBX3	XLOC_012260	NFKBIB	19:39369194-39399534	0.687099	0.0003	0.00152501	yes
CTRL_TBX3	XLOC_004429	FLI1	11:128556429-128683162	0.68683	5e-05	0.00029954	yes
CTRL_TBX3	XLOC_006428	TRIAP1	12:120881763-120884215	0.685127	5e-05	0.00029954	yes
CTRL_TBX3	XLOC_011723	PSTPIP2	18:43563501-43652250	0.684753	5e-05	0.00029954	yes
CTRL_TBX3	XLOC_022889	SMURF1	7:98624861-98741743	0.684697	5e-05	0.00029954	yes
CTRL_TBX3	XLOC_012731	DOHH	19:3490818-3500938	0.683732	5e-05	0.00029954	yes
CTRL_TBX3	XLOC_017726	SLC4A7	3:27414211-27525911	0.683465	5e-05	0.00029954	yes
CTRL_TBX3	XLOC_009634	PALB2	16:23614482-23652678	0.681658	5e-05	0.00029954	yes
CTRL_TBX3	XLOC_005709	UTP20	12:101673904-101780397	0.681297	5e-05	0.00029954	yes
CTRL_TBX3	XLOC_013326	CTU1	19:51600862-51611647	0.680917	0.00035	0.0017427	yes
CTRL_TBX3	XLOC_002850	SUPV3L1	10:70939992-70968859	0.680507	5e-05	0.00029954	yes
CTRL_TBX3	XLOC_022274	CPSF4	7:99006420-99063824	0.679738	0.01535	0.044763	yes
CTRL_TBX3	XLOC_008588	LOC645212	15:44826627-44829121	0.679465	0.0003	0.00152501	yes
CTRL_TBX3	XLOC_020170	LHFPL2	5:77781037-77944648	0.679375	5e-05	0.00029954	yes
CTRL_TBX3	XLOC_003478	SLC25A28	10:101370201-101380221	0.678818	5e-05	0.00029954	yes
CTRL_TBX3	XLOC_001545	MARCKSL1	1:32799429-32801840	0.67875	5e-05	0.00029954	yes
CTRL_TBX3	XLOC_017538	SKIL	3:170075443-170114637	0.678506	5e-05	0.00029954	yes
CTRL_TBX3	XLOC_000229	ZNF593	1:26496387-26497364	0.677685	5e-05	0.00029954	yes
CTRL_TBX3	XLOC_023904	PAG1	8:81880044-82024303	0.677165	5e-05	0.00029954	yes
CTRL_TBX3	XLOC_017263	LOC401074	3:75721383-75728709	0.677005	0.00435	0.0153953	yes
CTRL_TBX3	XLOC_009998	RNMTL1	17:662548-698276	0.676826	0.0024	0.00928761	yes
CTRL_TBX3	XLOC_004740	SLC43A3	11:57174426-57195053	0.676694	5e-05	0.00029954	yes
CTRL_TBX3	XLOC_018089	AMOTL2	3:134074189-134093406	0.676067	5e-05	0.00029954	yes
CTRL_TBX3	XLOC_018677	FGF5	4:81187741-81222494	0.67566	5e-05	0.00029954	yes
CTRL_TBX3	XLOC_024475	UGCG	9:114659049-114697624	0.674832	5e-05	0.00029954	yes
CTRL_TBX3	XLOC_012239	ZNF420	19:37569332-37621213	0.674425	0.00085	0.00377339	yes
CTRL_TBX3	XLOC_002312	YOD1	1:207217193-207224422	0.673331	5e-05	0.00029954	yes
CTRL_TBX3	XLOC_020591	PSMG4	6:3259161-3268300	0.672188	0.0024	0.00928761	yes
CTRL_TBX3	XLOC_023480	RIPK2	8:90629360-90803361	0.671199	5e-05	0.00029954	yes
CTRL_TBX3	XLOC_003131	DPYSL4	10:134000413-134019280	0.670827	0.00095	0.00414036	yes
CTRL_TBX3	XLOC_018455	MSX1	4:4861391-4865663	0.670697	5e-05	0.00029954	yes
CTRL_TBX3	XLOC_026156	IL13RA2	X:114238537-114253543	0.670482	5e-05	0.00029954	yes
CTRL_TBX3	XLOC_013960	POLR1B	2:113299491-113336652	0.670445	5e-05	0.00029954	yes
CTRL_TBX3	XLOC_012965	ELL	19:18553438-18632937	0.670236	5e-05	0.00029954	yes
CTRL_TBX3	XLOC_019335	VEGFC	4:177601300-177714230	0.669769	5e-05	0.00029954	yes
CTRL_TBX3	XLOC_003120	BCCIP	10:127512103-127585047	0.668876	5e-05	0.00029954	yes
CTRL_TBX3	XLOC_021951	ELFN1	7:1748797-1787590	0.667036	0.00065	0.00300177	yes
CTRL_TBX3	XLOC_015042	ABCB6	2:220074487-220083712	0.666859	5e-05	0.00029954	yes
CTRL_TBX3	XLOC_010003	WDR81	17:1619816-1641893	0.666731	5e-05	0.00029954	yes
CTRL_TBX3	XLOC_000069	ZBTB48	1:6640062-6649357	0.666507	0.0012	0.00509511	yes
CTRL_TBX3	XLOC_002846	DDX21	10:70715878-70744825	0.666126	5e-05	0.00029954	yes
CTRL_TBX3	XLOC_025546	STARD8	X:67867510-67945684	0.665684	5e-05	0.00029954	yes
CTRL_TBX3	XLOC_020950	OGFRL1	6:71998455-72037780	0.66486	0.00055	0.00259345	yes
CTRL_TBX3	XLOC_016712	TOP3B	22:22311399-22337196	0.66481	5e-05	0.00029954	yes
CTRL_TBX3	XLOC_024765	DDX58	9:32452648-32526322	0.66444	5e-05	0.00029954	yes
CTRL_TBX3	XLOC_012732	MFSD12	19:3506279-3557610	0.664375	5e-05	0.00029954	yes
CTRL_TBX3	XLOC_016348	-	21:27228078-27228150	0.664215	5e-05	0.00029954	yes
CTRL_TBX3	XLOC_009767	KIFC3	16:57792059-57836439	0.664143	5e-05	0.00029954	yes
CTRL_TBX3	XLOC_015462	CEP250	20:34043002-34100546	0.663925	5e-05	0.00029954	yes
CTRL_TBX3	XLOC_002005	S100A16	1:153578210-153585631	0.663606	5e-05	0.00029954	yes
CTRL_TBX3	XLOC_017205	ALAS1	3:52232098-52248343	0.662692	5e-05	0.00029954	yes
CTRL_TBX3	XLOC_023313	TNFRSF10C	8:22941867-22979451	0.662373	5e-05	0.00029954	yes
CTRL_TBX3	XLOC_014985	RAPH1	2:204298537-204400058	0.661321	5e-05	0.00029954	yes
CTRL_TBX3	XLOC_006822	LOC100506394	13:114567149-114569805	0.659533	5e-05	0.00029954	yes
CTRL_TBX3	XLOC_015665	SRXN1	20:627258-633890	0.658811	5e-05	0.00029954	yes
CTRL_TBX3	XLOC_021774	RMND1	6:151725935-151773316	0.658704	5e-05	0.00029954	yes
CTRL_TBX3	XLOC_003022	NOLC1	10:103911932-103923627	0.658592	5e-05	0.00029954	yes
CTRL_TBX3	XLOC_009554	TMEM186	16:8889036-8891505	0.658149	5e-05	0.00029954	yes
CTRL_TBX3	XLOC_013064	ZNF585A	19:37638538-37663615	0.658136	5e-05	0.00029954	yes
CTRL_TBX3	XLOC_013540	-	19:57816354-57819899	0.657746	5e-05	0.00029954	yes
CTRL_TBX3	XLOC_022909	C7orf43	7:99752042-99756319	0.655371	0.00035	0.0017427	yes
CTRL_TBX3	XLOC_009414	FOXL1	16:86612114-86615304	0.655247	5e-05	0.00029954	yes
CTRL_TBX3	XLOC_019683	EPB41L4A-AS1	5:111496222-111498198	0.654951	5e-05	0.00029954	yes
CTRL_TBX3	XLOC_006348	NUAK1	12:106457121-106533811	0.654622	5e-05	0.00029954	yes
CTRL_TBX3	XLOC_024539	ZBTB43	9:129567284-129600489	0.654315	5e-05	0.00029954	yes
CTRL_TBX3	XLOC_009441	CPNE7	16:89642164-89663654	0.654033	5e-05	0.00029954	yes
CTRL_TBX3	XLOC_012657	ZNF586,ZNF776	19:58258163-58291984	0.653749	5e-05	0.00029954	yes
CTRL_TBX3	XLOC_000453	HEATR8,TTC4	1:55107426-55208330	0.65319	5e-05	0.00029954	yes
CTRL_TBX3	XLOC_002765	RET	10:43572516-43625799	0.653163	0.0065	0.0218087	yes
CTRL_TBX3	XLOC_014057	LYPD6	2:150186498-150330662	0.652602	5e-05	0.00029954	yes
CTRL_TBX3	XLOC_008340	FBXO22	15:76196199-76234259	0.652053	5e-05	0.00029954	yes
CTRL_TBX3	XLOC_001161	HLX	1:221052742-221058401	0.651799	5e-05	0.00029954	yes
CTRL_TBX3	XLOC_001012	IER5	1:181057637-181062249	0.651543	5e-05	0.00029954	yes
CTRL_TBX3	XLOC_002940	FAS	10:90692440-90776734	0.651159	5e-05	0.00029954	yes
CTRL_TBX3	XLOC_012345	PVR	19:45147097-45170799	0.651013	5e-05	0.00029954	yes
CTRL_TBX3	XLOC_023349	MAK16	8:33342684-33370703	0.650455	5e-05	0.00029954	yes
CTRL_TBX3	XLOC_021718	SLC18B1	6:133090506-133119770	0.649164	5e-05	0.00029954	yes
CTRL_TBX3	XLOC_010354	TMEM106A	17:41363858-41372207	0.649121	5e-05	0.00029954	yes
CTRL_TBX3	XLOC_005156	PUS3	11:125753508-125773116	0.649073	0.00075	0.00338184	yes
CTRL_TBX3	XLOC_005533	LOC400043	12:54519854-54526627	0.648912	5e-05	0.00029954	yes
CTRL_TBX3	XLOC_025185	SNAPC4	9:139269977-139294629	0.648713	5e-05	0.00029954	yes
CTRL_TBX3	XLOC_020887	POLR1C	6:43484776-43489251	0.648481	5e-05	0.00029954	yes
CTRL_TBX3	XLOC_022534	LOC100128822	7:152161208-152162630	0.646258	0.00855	0.0274343	yes
CTRL_TBX3	XLOC_009334	NIP7	16:69361343-69377014	0.646068	5e-05	0.00029954	yes
CTRL_TBX3	XLOC_013408	ZNF579	19:56088863-56092263	0.645925	5e-05	0.00029954	yes
CTRL_TBX3	XLOC_013233	PLA2G4C	19:48551099-48614109	0.645783	5e-05	0.00029954	yes
CTRL_TBX3	XLOC_011083	KANSL1	17:44107281-44302740	0.645506	5e-05	0.00029954	yes
CTRL_TBX3	XLOC_023685	MFHAS1	8:8640874-8751131	0.644595	5e-05	0.00029954	yes
CTRL_TBX3	XLOC_020841	CDKN1A	6:36644236-36655116	0.644516	5e-05	0.00029954	yes
CTRL_TBX3	XLOC_020513	-	5:1348361-1350943	0.643803	0.00015	0.000816059	yes
CTRL_TBX3	XLOC_020270	IRF1	5:131817300-131826465	0.6432	5e-05	0.00029954	yes
CTRL_TBX3	XLOC_019607	UTP15	5:72861548-72879130	0.643	5e-05	0.00029954	yes
CTRL_TBX3	XLOC_013252	PLEKHA4	19:49340353-49371917	0.642964	5e-05	0.00029954	yes
CTRL_TBX3	XLOC_009013	TNFRSF12A	16:3070312-3072384	0.642625	5e-05	0.00029954	yes
CTRL_TBX3	XLOC_019733	SLC22A4	5:131630144-131731307	0.641521	5e-05	0.00029954	yes
CTRL_TBX3	XLOC_010709	DHX33	17:5344231-5372380	0.640907	5e-05	0.00029954	yes
CTRL_TBX3	XLOC_000238	RPS6KA1	1:26856248-26901520	0.640608	0.00115	0.00490315	yes
CTRL_TBX3	XLOC_013859	LINC00152	2:87754281-87821037	0.639868	5e-05	0.00029954	yes
CTRL_TBX3	XLOC_025888	PIGA	X:15337572-15353676	0.638803	0.0005	0.00238357	yes
CTRL_TBX3	XLOC_012757	TICAM1	19:4815935-4831754	0.637988	5e-05	0.00029954	yes
CTRL_TBX3	XLOC_020642	ID4	6:19837600-19842431	0.637316	5e-05	0.00029954	yes
CTRL_TBX3	XLOC_012867	ZNF20,ZNF625	19:12242164-12267683	0.637049	0.00015	0.000816059	yes
CTRL_TBX3	XLOC_003399	POLR3A	10:79734750-79789298	0.637026	5e-05	0.00029954	yes
CTRL_TBX3	XLOC_019992	SLC12A7	5:1050488-1112172	0.636808	5e-05	0.00029954	yes
CTRL_TBX3	XLOC_006968	INTS6	13:51915167-52027275	0.635691	5e-05	0.00029954	yes
CTRL_TBX3	XLOC_000768	PIP5K1A	1:151170997-151222007	0.635646	5e-05	0.00029954	yes
CTRL_TBX3	XLOC_025208	LOC100289341	9:139979397-139981269	0.635632	0.006	0.020307	yes
CTRL_TBX3	XLOC_000657	LOC100506392	1:113499019-113511765	0.635175	0.0104	0.032328	yes
CTRL_TBX3	XLOC_013885	ARID5A	2:97202463-97218371	0.635105	5e-05	0.00029954	yes
CTRL_TBX3	XLOC_018746	C4orf32	4:113066552-113110237	0.634572	5e-05	0.00029954	yes
CTRL_TBX3	XLOC_012242	HKR1	19:37825541-37855357	0.633678	0.0093	0.0294647	yes
CTRL_TBX3	XLOC_001772	GBP1	1:89517986-89531043	0.633331	5e-05	0.00029954	yes
CTRL_TBX3	XLOC_013056	ZFP82	19:36882860-36909550	0.631912	5e-05	0.00029954	yes
CTRL_TBX3	XLOC_019817	ARHGAP26	5:142150291-142608572	0.631736	0.0003	0.00152501	yes
CTRL_TBX3	XLOC_011297	SOCS3	17:76352858-76356158	0.631644	5e-05	0.00029954	yes
CTRL_TBX3	XLOC_012715	PLEKHJ1	19:2233154-2236328	0.628087	5e-05	0.00029954	yes
CTRL_TBX3	XLOC_012653	ZNF134	19:58125587-58136069	0.627575	5e-05	0.00029954	yes
CTRL_TBX3	XLOC_015341	PANK2	20:3869062-3907337	0.627555	5e-05	0.00029954	yes
CTRL_TBX3	XLOC_024940	NOL8	9:95059639-95432547	0.627446	0.0005	0.00238357	yes
CTRL_TBX3	XLOC_016870	DESI1	22:41991128-42017076	0.626993	5e-05	0.00029954	yes
CTRL_TBX3	XLOC_023704	FAM86B1	8:12039612-12051624	0.62696	0.0008	0.00358026	yes
CTRL_TBX3	XLOC_005725	C12orf45	12:105380097-105388505	0.626434	0.0001	0.000565063	yes
CTRL_TBX3	XLOC_021431	BAK1	6:33540293-33548070	0.626035	5e-05	0.00029954	yes
CTRL_TBX3	XLOC_007780	ZBTB25	14:64953145-64970554	0.625829	0.00055	0.00259345	yes
CTRL_TBX3	XLOC_019261	TBC1D9	4:141541935-141677471	0.62487	5e-05	0.00029954	yes
CTRL_TBX3	XLOC_014753	LOC100505634,LOC5414...	2:111954005-112252766	0.624808	0.00015	0.000816059	yes
CTRL_TBX3	XLOC_025186	SDCCAG3	9:139296270-139305054	0.6247	5e-05	0.00029954	yes
CTRL_TBX3	XLOC_012007	ZNF441	19:11877814-11894893	0.624179	5e-05	0.00029954	yes
CTRL_TBX3	XLOC_012897	LOC284454,MIR24-2	19:13945329-13947173	0.623419	0.0014	0.00584557	yes
CTRL_TBX3	XLOC_020846	PIM1	6:37137921-37143204	0.623128	5e-05	0.00029954	yes
CTRL_TBX3	XLOC_004502	ZNF195	11:3379156-3400452	0.622853	5e-05	0.00029954	yes
CTRL_TBX3	XLOC_010100	PFAS	17:8152595-8174017	0.621373	5e-05	0.00029954	yes
CTRL_TBX3	XLOC_011069	GJC1	17:42875815-42908179	0.6213	5e-05	0.00029954	yes
CTRL_TBX3	XLOC_008184	TMEM62	15:43425705-43477351	0.620993	5e-05	0.00029954	yes
CTRL_TBX3	XLOC_009639	ZKSCAN2	16:25247321-25268855	0.620935	5e-05	0.00029954	yes
CTRL_TBX3	XLOC_001760	SYDE2	1:85623355-85666741	0.620732	5e-05	0.00029954	yes
CTRL_TBX3	XLOC_012334	ZNF222	19:44529493-44537263	0.619853	0.0002	0.00105795	yes
CTRL_TBX3	XLOC_010670	KIAA0664	17:2592679-2615073	0.618637	5e-05	0.00029954	yes
CTRL_TBX3	XLOC_012983	GMIP	19:19740166-19754455	0.618345	5e-05	0.00029954	yes
CTRL_TBX3	XLOC_008381	WHAMM	15:83477923-83503657	0.61783	5e-05	0.00029954	yes
CTRL_TBX3	XLOC_000010	LOC643837	1:762970-794826	0.617783	0.0001	0.000565063	yes
CTRL_TBX3	XLOC_014056	LYPD6B	2:149894980-150071772	0.617555	0.012	0.0363245	yes
CTRL_TBX3	XLOC_003827	SPON1	11:13984183-14289679	0.617473	0.0009	0.00396343	yes
CTRL_TBX3	XLOC_002285	PPP1R15B	1:204372491-204380944	0.617112	5e-05	0.00029954	yes
CTRL_TBX3	XLOC_005389	MGST1	12:16500075-16530123	0.616573	5e-05	0.00029954	yes
CTRL_TBX3	XLOC_019039	TEC	4:48137799-48271814	0.615045	0.0084	0.0270621	yes
CTRL_TBX3	XLOC_009113	C16orf52	16:22019455-22098814	0.614406	0.0005	0.00238357	yes
CTRL_TBX3	XLOC_005064	IL18	11:112013973-112034840	0.614082	0.003	0.011207	yes
CTRL_TBX3	XLOC_015623	SLCO4A1	20:61273796-61303815	0.614082	0.00025	0.00129146	yes
CTRL_TBX3	XLOC_002679	TAF3	10:7860474-8063761	0.61405	5e-05	0.00029954	yes
CTRL_TBX3	XLOC_000378	DPH2	1:44435652-44439117	0.612695	5e-05	0.00029954	yes
CTRL_TBX3	XLOC_020239	PGGT1B	5:114536062-114598604	0.612299	5e-05	0.00029954	yes
CTRL_TBX3	XLOC_019001	SEL1L3	4:25749048-25864610	0.611972	5e-05	0.00029954	yes
CTRL_TBX3	XLOC_013738	FOXN2	2:48541698-48606434	0.611309	5e-05	0.00029954	yes
CTRL_TBX3	XLOC_009418	ZNF469	16:88449536-88507165	0.611019	5e-05	0.00029954	yes
CTRL_TBX3	XLOC_017059	TGFBR2	3:30647993-30735634	0.610603	5e-05	0.00029954	yes
CTRL_TBX3	XLOC_010744	LOC284023	17:7816639-7819265	0.609337	5e-05	0.00029954	yes
CTRL_TBX3	XLOC_017616	IL1RAP	3:190231839-190374986	0.608762	5e-05	0.00029954	yes
CTRL_TBX3	XLOC_013588	RSAD2	2:7016842-7039438	0.608293	5e-05	0.00029954	yes
CTRL_TBX3	XLOC_019217	CAMK2D	4:114372187-114683643	0.608276	5e-05	0.00029954	yes
CTRL_TBX3	XLOC_018979	LOC100996623	4:15665915-15683239	0.607462	0.00045	0.00217708	yes
CTRL_TBX3	XLOC_008786	CPEB1	15:83211950-83378635	0.605673	0.0001	0.000565063	yes
CTRL_TBX3	XLOC_018796	IL15	4:142557698-142655140	0.605497	5e-05	0.00029954	yes
CTRL_TBX3	XLOC_009087	PKD1P1	16:16411085-16477564	0.604826	5e-05	0.00029954	yes
CTRL_TBX3	XLOC_016894	TTLL12	22:43562627-43583137	0.604619	5e-05	0.00029954	yes
CTRL_TBX3	XLOC_013426	ZNF550	19:58053193-58071725	0.604335	5e-05	0.00029954	yes
CTRL_TBX3	XLOC_009683	DCTPP1	16:30435018-30441373	0.603295	5e-05	0.00029954	yes
CTRL_TBX3	XLOC_006940	LCP1	13:46700057-46756459	0.603163	5e-05	0.00029954	yes
CTRL_TBX3	XLOC_009417	BANP	16:87985037-88110924	0.603043	0.0001	0.000565063	yes
CTRL_TBX3	XLOC_005969	CSDA	12:10851675-10875953	0.602283	5e-05	0.00029954	yes
CTRL_TBX3	XLOC_023493	PDP1	8:94929082-94938296	0.602279	5e-05	0.00029954	yes
CTRL_TBX3	XLOC_007796	ZFP36L1	14:69254371-69262960	0.601256	5e-05	0.00029954	yes
CTRL_TBX3	XLOC_025662	PRPS1	X:106871653-106894256	0.601118	5e-05	0.00029954	yes
CTRL_TBX3	XLOC_009817	SLC7A6OS	16:68298400-68344868	0.600511	0.00585	0.0198368	yes
CTRL_TBX3	XLOC_016500	MTFP1	22:30821610-30825041	0.600232	0.006	0.020307	yes
CTRL_TBX3	XLOC_023545	UTP23	8:117778741-117786923	0.599722	5e-05	0.00029954	yes
CTRL_TBX3	XLOC_007666	STXBP6	14:25278994-25519290	0.59964	0.0026	0.00994077	yes
CTRL_TBX3	XLOC_017015	PPARG	3:12329348-12475855	0.599557	0.00025	0.00129146	yes
CTRL_TBX3	XLOC_011211	LOC146880,MIR4315-2,...	17:62745779-62833302	0.599377	0.00135	0.0056632	yes
CTRL_TBX3	XLOC_017502	MME	3:154797435-154901685	0.599159	5e-05	0.00029954	yes
CTRL_TBX3	XLOC_000993	RASAL2	1:178060642-178448649	0.598989	5e-05	0.00029954	yes
CTRL_TBX3	XLOC_010959	NR1D1	17:38218445-38256986	0.598682	5e-05	0.00029954	yes
CTRL_TBX3	XLOC_020448	GPRIN1	5:176022802-176037131	0.598595	0.0001	0.000565063	yes
CTRL_TBX3	XLOC_001475	ID3	1:23883748-23886285	0.598399	5e-05	0.00029954	yes
CTRL_TBX3	XLOC_012118	ARMC6	19:19144386-19170098	0.597467	5e-05	0.00029954	yes
CTRL_TBX3	XLOC_002578	-	1:119722698-119726705	0.59745	0.00035	0.0017427	yes
CTRL_TBX3	XLOC_018021	HCLS1	3:121350245-121379791	0.597421	0.0047	0.0164471	yes
CTRL_TBX3	XLOC_002821	TFAM	10:60144902-60158990	0.597269	5e-05	0.00029954	yes
CTRL_TBX3	XLOC_024816	RNF38	9:36336396-36424649	0.596612	5e-05	0.00029954	yes
CTRL_TBX3	XLOC_018538	PGM2	4:37828281-37864559	0.59408	5e-05	0.00029954	yes
CTRL_TBX3	XLOC_023993	NUDCD1	8:110253147-110346350	0.593527	5e-05	0.00029954	yes
CTRL_TBX3	XLOC_021685	CEP85L	6:118781934-119031238	0.593522	0.00015	0.000816059	yes
CTRL_TBX3	XLOC_016181	C21orf91	21:19149720-19191703	0.593435	5e-05	0.00029954	yes
CTRL_TBX3	XLOC_023517	SPAG1	8:101170262-101254201	0.592614	0.00015	0.000816059	yes
CTRL_TBX3	XLOC_025365	TXLNG	X:16804554-16862642	0.592529	0.0001	0.000565063	yes
CTRL_TBX3	XLOC_000698	NBPF9	1:144811742-144828810	0.591888	0.0003	0.00152501	yes
CTRL_TBX3	XLOC_020394	GEMIN5	5:154266915-154317776	0.591762	5e-05	0.00029954	yes
CTRL_TBX3	XLOC_004389	UBASH3B	11:122526397-122685204	0.590554	5e-05	0.00029954	yes
CTRL_TBX3	XLOC_015334	ITPA	20:3189513-3204516	0.590522	5e-05	0.00029954	yes
CTRL_TBX3	XLOC_022350	IFRD1	7:112063198-112117258	0.590417	5e-05	0.00029954	yes
CTRL_TBX3	XLOC_017962	DCBLD2	3:98514813-98620533	0.589996	5e-05	0.00029954	yes
CTRL_TBX3	XLOC_023251	CLDN23	8:8559665-8561617	0.589811	0.00015	0.000816059	yes
CTRL_TBX3	XLOC_021653	SESN1	6:109307639-109415970	0.5891	5e-05	0.00029954	yes
CTRL_TBX3	XLOC_018936	NOP14	4:2936621-2965299	0.589065	5e-05	0.00029954	yes
CTRL_TBX3	XLOC_013346	ZNF614	19:52516478-52531772	0.588618	0.00185	0.00744886	yes
CTRL_TBX3	XLOC_016979	ITPR1	3:4535031-4889524	0.587958	0.00025	0.00129146	yes
CTRL_TBX3	XLOC_000701	NBPF10	1:145293370-145368684	0.586378	0.0002	0.00105795	yes
CTRL_TBX3	XLOC_018187	MECOM	3:168801286-169381563	0.585604	0.0002	0.00105795	yes
CTRL_TBX3	XLOC_007228	GEMIN2	14:39583487-39606177	0.585582	0.0003	0.00152501	yes
CTRL_TBX3	XLOC_006795	TNFSF13B	13:108921976-108960832	0.585334	0.0002	0.00105795	yes
CTRL_TBX3	XLOC_004932	COA4	11:73583384-73639062	0.585214	5e-05	0.00029954	yes
CTRL_TBX3	XLOC_025431	KDM6A	X:44732422-44971847	0.584199	5e-05	0.00029954	yes
CTRL_TBX3	XLOC_011176	RNFT1	17:58029722-58042117	0.583744	5e-05	0.00029954	yes
CTRL_TBX3	XLOC_019138	HELQ	4:84328498-84377073	0.583	5e-05	0.00029954	yes
CTRL_TBX3	XLOC_024759	C9orf72	9:27546542-27573864	0.582912	0.0008	0.00358026	yes
CTRL_TBX3	XLOC_019209	TIFA	4:113196781-113207059	0.582907	0.0001	0.000565063	yes
CTRL_TBX3	XLOC_009824	NQO1	16:69743303-69760533	0.582744	5e-05	0.00029954	yes
CTRL_TBX3	XLOC_019889	CCNG1	5:162864576-162873043	0.582176	5e-05	0.00029954	yes
CTRL_TBX3	XLOC_023068	BRAF	7:140419092-140624607	0.582071	5e-05	0.00029954	yes
CTRL_TBX3	XLOC_004465	DEAF1	11:644138-704479	0.581819	5e-05	0.00029954	yes
CTRL_TBX3	XLOC_002370	SDE2	1:226170402-226187066	0.581421	5e-05	0.00029954	yes
CTRL_TBX3	XLOC_009145	CCDC101	16:28565248-28603111	0.580942	0.0169	0.0482617	yes
CTRL_TBX3	XLOC_024787	RPP25L	9:34610481-34612110	0.580342	5e-05	0.00029954	yes
CTRL_TBX3	XLOC_012017	ZNF136	19:12273871-12300064	0.580045	0.0003	0.00152501	yes
CTRL_TBX3	XLOC_016180	BTG3	21:18965967-18985268	0.579525	5e-05	0.00029954	yes
CTRL_TBX3	XLOC_018701	HERC5	4:89378267-89427389	0.579308	5e-05	0.00029954	yes
CTRL_TBX3	XLOC_012346	CEACAM19	19:45174655-45187627	0.578968	0.00095	0.00414036	yes
CTRL_TBX3	XLOC_001354	KLHL21	1:6650783-6662929	0.578007	5e-05	0.00029954	yes
CTRL_TBX3	XLOC_023034	FLJ43663	7:130628918-130794747	0.577838	0.00035	0.0017427	yes
CTRL_TBX3	XLOC_021122	ABRACL	6:139349818-139364439	0.576499	5e-05	0.00029954	yes
CTRL_TBX3	XLOC_024986	TBC1D2	9:100961143-101018003	0.575865	5e-05	0.00029954	yes
CTRL_TBX3	XLOC_004341	NNMT	11:114165902-114189685	0.575759	5e-05	0.00029954	yes
CTRL_TBX3	XLOC_024691	KIAA0020	9:2804151-2844130	0.575736	5e-05	0.00029954	yes
CTRL_TBX3	XLOC_025951	ZNF674	X:46357159-46407910	0.575399	0.00145	0.00602101	yes
CTRL_TBX3	XLOC_011143	SPAG9	17:49039534-49198274	0.575222	5e-05	0.00029954	yes
CTRL_TBX3	XLOC_020605	RIOK1	6:7390043-7418270	0.575173	5e-05	0.00029954	yes
CTRL_TBX3	XLOC_016559	GTPBP1	22:39101806-39152024	0.574806	0.0075	0.0246276	yes
CTRL_TBX3	XLOC_025063	STOM	9:124101265-124132582	0.57453	5e-05	0.00029954	yes
CTRL_TBX3	XLOC_008200	SORD	15:45315301-45367287	0.574288	5e-05	0.00029954	yes
CTRL_TBX3	XLOC_013414	ZNF787	19:56598731-56632649	0.574127	5e-05	0.00029954	yes
CTRL_TBX3	XLOC_004820	PLA2G16	11:63340508-63382016	0.574118	5e-05	0.00029954	yes
CTRL_TBX3	XLOC_013597	KLF11	2:10183681-10194963	0.574068	5e-05	0.00029954	yes
CTRL_TBX3	XLOC_006928	TSC22D1	13:45006278-45154568	0.573665	5e-05	0.00029954	yes
CTRL_TBX3	XLOC_001487	RUNX3	1:25226001-25291501	0.573529	0.0002	0.00105795	yes
CTRL_TBX3	XLOC_018795	ZNF330	4:142142048-142155851	0.573041	5e-05	0.00029954	yes
CTRL_TBX3	XLOC_023774	DUSP4	8:29190578-29208267	0.572977	5e-05	0.00029954	yes
CTRL_TBX3	XLOC_016509	RNF185	22:31556137-31603005	0.572253	5e-05	0.00029954	yes
CTRL_TBX3	XLOC_011662	SPIRE1	18:12446500-12657912	0.572165	5e-05	0.00029954	yes
CTRL_TBX3	XLOC_008255	TLN2	15:62682738-63136830	0.570858	5e-05	0.00029954	yes
CTRL_TBX3	XLOC_024693	GLIS3	9:3824127-4300077	0.570173	5e-05	0.00029954	yes
CTRL_TBX3	XLOC_014428	WDR35	2:20110023-20189902	0.569675	0.01305	0.0390166	yes
CTRL_TBX3	XLOC_025155	REXO4	9:136243283-136324508	0.569508	5e-05	0.00029954	yes
CTRL_TBX3	XLOC_011174	PTRH2	17:57774666-57784856	0.569346	5e-05	0.00029954	yes
CTRL_TBX3	XLOC_012158	PLEKHF1	19:30156326-30166396	0.569048	5e-05	0.00029954	yes
CTRL_TBX3	XLOC_002010	DENND4B	1:153901976-153919154	0.567453	5e-05	0.00029954	yes
CTRL_TBX3	XLOC_008551	INO80	15:41271076-41408743	0.567362	5e-05	0.00029954	yes
CTRL_TBX3	XLOC_018113	ATR	3:142168076-142297670	0.566873	5e-05	0.00029954	yes
CTRL_TBX3	XLOC_009479	C16orf91	16:1469669-1479345	0.565827	0.00025	0.00129146	yes
CTRL_TBX3	XLOC_019041	OCIAD2	4:48887404-48908815	0.565791	5e-05	0.00029954	yes
CTRL_TBX3	XLOC_013060	ZNF461	19:37128282-37157739	0.565555	0.00045	0.00217708	yes
CTRL_TBX3	XLOC_011976	P2RY11,PPAN,PPAN-P2R...	19:10216898-10230599	0.565504	0.01625	0.0467877	yes
CTRL_TBX3	XLOC_000854	SLC25A44	1:156163729-156182587	0.565321	5e-05	0.00029954	yes
CTRL_TBX3	XLOC_008292	PAQR5	15:69591293-69740764	0.565216	0.0131	0.0391334	yes
CTRL_TBX3	XLOC_023602	ZFP41	8:144328990-144348988	0.564854	5e-05	0.00029954	yes
CTRL_TBX3	XLOC_019876	THG1L	5:157158322-157168440	0.564246	0.00035	0.0017427	yes
CTRL_TBX3	XLOC_011588	PHLPP1	18:60382671-60647676	0.563957	5e-05	0.00029954	yes
CTRL_TBX3	XLOC_017084	OXSR1	3:38207025-38297038	0.563923	5e-05	0.00029954	yes
CTRL_TBX3	XLOC_022216	PTPN12	7:77166772-77269388	0.563921	5e-05	0.00029954	yes
CTRL_TBX3	XLOC_016483	HSCB	22:29138000-29156143	0.563883	0.01475	0.0433397	yes
CTRL_TBX3	XLOC_014632	PCGF1	2:74724643-74734908	0.562912	0.0024	0.00928761	yes
CTRL_TBX3	XLOC_007706	KLHL28	14:45393526-45431179	0.56268	5e-05	0.00029954	yes
CTRL_TBX3	XLOC_022548	NOM1	7:156742416-156765876	0.56261	5e-05	0.00029954	yes
CTRL_TBX3	XLOC_005738	FICD	12:108909050-108914984	0.562564	5e-05	0.00029954	yes
CTRL_TBX3	XLOC_010045	MIS12	17:5389693-5394131	0.562541	5e-05	0.00029954	yes
CTRL_TBX3	XLOC_010263	PIGW	17:34842472-34895255	0.562303	0.0063	0.0212172	yes
CTRL_TBX3	XLOC_010601	RNF213	17:78234639-78411886	0.562097	0.00025	0.00129146	yes
CTRL_TBX3	XLOC_011026	DHX58	17:40253370-40264751	0.561884	5e-05	0.00029954	yes
CTRL_TBX3	XLOC_021582	MB21D1	6:74133397-74162066	0.561639	0.0019	0.00760531	yes
CTRL_TBX3	XLOC_022868	TFPI2	7:93514708-93520303	0.56136	5e-05	0.00029954	yes
CTRL_TBX3	XLOC_021273	NHLRC1	6:18120717-18122851	0.561311	0.00165	0.00674209	yes
CTRL_TBX3	XLOC_002766	CSGALNACT2	10:43633890-43680756	0.561257	5e-05	0.00029954	yes
CTRL_TBX3	XLOC_008741	IMP3	15:75931425-75932664	0.559863	5e-05	0.00029954	yes
CTRL_TBX3	XLOC_003021	PPRC1	10:103892706-103910142	0.559341	5e-05	0.00029954	yes
CTRL_TBX3	XLOC_005956	CLEC2B	12:10004967-10022458	0.558906	0.00055	0.00259345	yes
CTRL_TBX3	XLOC_016196	ADAMTS1	21:28208605-28217728	0.558888	5e-05	0.00029954	yes
CTRL_TBX3	XLOC_013579	LOC100506054	2:3605975-3609340	0.558762	0.0005	0.00238357	yes
CTRL_TBX3	XLOC_001792	DNTTIP2	1:94334184-94344763	0.55855	5e-05	0.00029954	yes
CTRL_TBX3	XLOC_000559	MTF2	1:93544791-93604638	0.557809	5e-05	0.00029954	yes
CTRL_TBX3	XLOC_022081	C7orf10	7:40174574-40900366	0.557606	0.0007	0.00319459	yes
CTRL_TBX3	XLOC_010451	DGKE	17:54911416-54946036	0.557167	5e-05	0.00029954	yes
CTRL_TBX3	XLOC_019857	SLC36A1	5:150827162-150871940	0.556391	5e-05	0.00029954	yes
CTRL_TBX3	XLOC_024772	BAG1	9:33252468-33264759	0.556239	5e-05	0.00029954	yes
CTRL_TBX3	XLOC_003360	PPA1	10:71962585-71993190	0.556144	5e-05	0.00029954	yes
CTRL_TBX3	XLOC_016781	PES1	22:30972611-31003000	0.556103	5e-05	0.00029954	yes
CTRL_TBX3	XLOC_021731	MAP3K5	6:136878186-137113656	0.55566	0.0003	0.00152501	yes
CTRL_TBX3	XLOC_021489	USP49	6:41761183-41863099	0.555631	0.00035	0.0017427	yes
CTRL_TBX3	XLOC_002469	ZNF124	1:247285276-247335318	0.554892	0.00905	0.0288256	yes
CTRL_TBX3	XLOC_013437	ZNF329	19:58637654-58662148	0.554303	0.00025	0.00129146	yes
CTRL_TBX3	XLOC_001736	ZRANB2	1:71318035-71546972	0.554237	5e-05	0.00029954	yes
CTRL_TBX3	XLOC_004552	TRIM3	11:6469834-6495689	0.554138	5e-05	0.00029954	yes
CTRL_TBX3	XLOC_007575	KIAA0284	14:105331637-105363107	0.553675	5e-05	0.00029954	yes
CTRL_TBX3	XLOC_021669	TUBE1	6:112391859-112423993	0.553433	0.0001	0.000565063	yes
CTRL_TBX3	XLOC_005788	HSPB8	12:119616594-119632551	0.553182	5e-05	0.00029954	yes
CTRL_TBX3	XLOC_017897	ARHGEF3	3:56761445-57113336	0.552564	0.00075	0.00338184	yes
CTRL_TBX3	XLOC_003566	IKZF5	10:124750354-124768329	0.55196	0.00055	0.00259345	yes
CTRL_TBX3	XLOC_022731	TBRG4	7:45138779-45151425	0.551586	5e-05	0.00029954	yes
CTRL_TBX3	XLOC_015230	-	2:117770018-117770075	0.551237	5e-05	0.00029954	yes
CTRL_TBX3	XLOC_024499	PAPPA	9:118916070-119164600	0.551015	5e-05	0.00029954	yes
CTRL_TBX3	XLOC_024861	PGM5P2	9:69080239-69147854	0.550898	0.0019	0.00760531	yes
CTRL_TBX3	XLOC_016651	MAPK8IP2	22:51039130-51049979	0.550548	0.00065	0.00300177	yes
CTRL_TBX3	XLOC_014553	PNPT1	2:55861197-55921068	0.550309	5e-05	0.00029954	yes
CTRL_TBX3	XLOC_011053	MPP3	17:41878166-41910547	0.549956	0.00565	0.0192727	yes
CTRL_TBX3	XLOC_004934	C2CD3,UCP3	11:73711325-73882267	0.548881	5e-05	0.00029954	yes
CTRL_TBX3	XLOC_005831	DDX55	12:124086646-124105486	0.548802	5e-05	0.00029954	yes
CTRL_TBX3	XLOC_007233	C14orf28	14:45366506-45376460	0.548358	0.00205	0.00809716	yes
CTRL_TBX3	XLOC_015076	SP110	2:231030732-231090444	0.548231	5e-05	0.00029954	yes
CTRL_TBX3	XLOC_012233	LOC728752	19:36980528-36981942	0.547733	0.0027	0.0102601	yes
CTRL_TBX3	XLOC_020973	CYB5R4	6:84569369-84673816	0.54723	5e-05	0.00029954	yes
CTRL_TBX3	XLOC_006481	DDX51	12:132621107-132628880	0.546745	5e-05	0.00029954	yes
CTRL_TBX3	XLOC_005381	EMP1	12:13349601-13372842	0.546605	5e-05	0.00029954	yes
CTRL_TBX3	XLOC_025457	PORCN	X:48367370-48379202	0.545681	0.0001	0.000565063	yes
CTRL_TBX3	XLOC_005576	SPRYD4	12:56862300-56882181	0.545585	0.0003	0.00152501	yes
CTRL_TBX3	XLOC_024722	PLIN2	9:19108572-19127672	0.545181	5e-05	0.00029954	yes
CTRL_TBX3	XLOC_001282	PGBD2	1:249200441-249213345	0.544888	0.003	0.011207	yes
CTRL_TBX3	XLOC_003292	SYT15	10:46951478-46970620	0.544774	0.00265	0.0101023	yes
CTRL_TBX3	XLOC_002471	MIR3916	1:247363367-247374144	0.54473	0.0126	0.0378846	yes
CTRL_TBX3	XLOC_016297	U2AF1	21:44513065-44527688	0.544595	5e-05	0.00029954	yes
CTRL_TBX3	XLOC_018067	RPL32P3	3:129101676-129118292	0.544444	0.00725	0.0239439	yes
CTRL_TBX3	XLOC_022517	GIMAP2	7:150382793-150390729	0.544097	0.0153	0.0446445	yes
CTRL_TBX3	XLOC_013059	ZNF529	19:37034516-37096178	0.543956	0.0007	0.00319459	yes
CTRL_TBX3	XLOC_008817	KIF7	15:90118817-90198730	0.543638	5e-05	0.00029954	yes
CTRL_TBX3	XLOC_009854	MLKL	16:74705752-74734994	0.543613	5e-05	0.00029954	yes
CTRL_TBX3	XLOC_023327	PPP2R2A	8:26149006-26230196	0.543296	5e-05	0.00029954	yes
CTRL_TBX3	XLOC_024449	MSANTD3,MSANTD3-TMEF...	9:103189494-103350180	0.543032	5e-05	0.00029954	yes
CTRL_TBX3	XLOC_020816	HMGA1	6:34204576-34214008	0.542959	5e-05	0.00029954	yes
CTRL_TBX3	XLOC_016252	RCAN1	21:35888781-35987382	0.542836	5e-05	0.00029954	yes
CTRL_TBX3	XLOC_014058	TNFAIP6	2:152214105-152236562	0.542006	0.0002	0.00105795	yes
CTRL_TBX3	XLOC_003170	ASB13	10:5680819-5708558	0.541948	0.0001	0.000565063	yes
CTRL_TBX3	XLOC_005053	ARHGAP20	11:110447758-110583912	0.541786	0.0011	0.00471241	yes
CTRL_TBX3	XLOC_015551	DDX27	20:47835831-47860614	0.541556	5e-05	0.00029954	yes
CTRL_TBX3	XLOC_023472	CA13	8:86157715-86196302	0.541408	0.00935	0.029597	yes
CTRL_TBX3	XLOC_003468	AVPI1	10:99437180-99447015	0.541083	5e-05	0.00029954	yes
CTRL_TBX3	XLOC_013167	SMG9	19:44235300-44259142	0.540767	5e-05	0.00029954	yes
CTRL_TBX3	XLOC_009889	C16orf74	16:85741122-85784690	0.540548	0.0149	0.0436729	yes
CTRL_TBX3	XLOC_012682	PPAP2C	19:281042-291435	0.540525	0.00105	0.00452935	yes
CTRL_TBX3	XLOC_004393	GRAMD1B	11:123300836-123498470	0.540398	0.0001	0.000565063	yes
CTRL_TBX3	XLOC_000082	SPSB1	1:9352940-9429591	0.539907	5e-05	0.00029954	yes
CTRL_TBX3	XLOC_024411	PTPDC1	9:96793075-96872138	0.539811	0.00055	0.00259345	yes
CTRL_TBX3	XLOC_000258	SESN2	1:28585962-28609002	0.539735	5e-05	0.00029954	yes
CTRL_TBX3	XLOC_014835	ZEB2	2:145141941-145278466	0.539479	5e-05	0.00029954	yes
CTRL_TBX3	XLOC_000590	S1PR1	1:101702304-101707341	0.539409	5e-05	0.00029954	yes
CTRL_TBX3	XLOC_021775	SYNE1	6:152442818-152958534	0.539229	0.00155	0.00638812	yes
CTRL_TBX3	XLOC_004649	BDNF	11:27528398-27743605	0.538787	5e-05	0.00029954	yes
CTRL_TBX3	XLOC_008684	TIPIN	15:66628773-66659404	0.538535	0.00105	0.00452935	yes
CTRL_TBX3	XLOC_024471	AKAP2,PALM2,PALM2-AK...	9:112403067-112934871	0.537621	5e-05	0.00029954	yes
CTRL_TBX3	XLOC_023715	DLC1	8:12940871-13372429	0.53721	5e-05	0.00029954	yes
CTRL_TBX3	XLOC_004846	ZNHIT2	11:64883778-64885271	0.537122	0.00035	0.0017427	yes
CTRL_TBX3	XLOC_002651	GTPBP4	10:1034348-1095310	0.535987	0.00025	0.00129146	yes
CTRL_TBX3	XLOC_021980	PMS2CL	7:6769407-6791361	0.535765	0.001	0.00434242	yes
CTRL_TBX3	XLOC_026541	-	Y:10037776-10037898	0.535544	0.00625	0.0210636	yes
CTRL_TBX3	XLOC_002429	IRF2BP2	1:234740014-234745271	0.535231	5e-05	0.00029954	yes
CTRL_TBX3	XLOC_022020	MPP6	7:24613051-24728399	0.535161	0.0006	0.00280522	yes
CTRL_TBX3	XLOC_023451	LY96	8:74903563-74941314	0.534777	0.0002	0.00105795	yes
CTRL_TBX3	XLOC_021227	HTATSF1P2	6:3000066-3025005	0.534655	0.01075	0.0332142	yes
CTRL_TBX3	XLOC_003554	SFXN4	10:120900374-120925204	0.534622	0.0007	0.00319459	yes
CTRL_TBX3	XLOC_009398	ATP2C2	16:84402132-84497793	0.534432	0.0038	0.0137233	yes
CTRL_TBX3	XLOC_015161	-	2:27579924-27581845	0.534358	0.0091	0.0289527	yes
CTRL_TBX3	XLOC_001886	WARS2	1:119573799-119693610	0.533977	0.00115	0.00490315	yes
CTRL_TBX3	XLOC_000207	LYPLA2	1:24117645-24122029	0.533718	5e-05	0.00029954	yes
CTRL_TBX3	XLOC_023616	EXOSC4	8:145133521-145135551	0.533417	0.0005	0.00238357	yes
CTRL_TBX3	XLOC_021296	HIST1H1C	6:26055049-26056770	0.532663	5e-05	0.00029954	yes
CTRL_TBX3	XLOC_024483	PRPF4	9:116028420-116056116	0.532155	0.0057	0.0194109	yes
CTRL_TBX3	XLOC_007062	LIG4	13:108859789-108870716	0.532032	5e-05	0.00029954	yes
CTRL_TBX3	XLOC_006466	UBC	12:125396191-125399587	0.531457	5e-05	0.00029954	yes
CTRL_TBX3	XLOC_004211	PPME1	11:73882367-73965748	0.531455	5e-05	0.00029954	yes
CTRL_TBX3	XLOC_021651	OSTM1	6:108362612-108395941	0.53096	5e-05	0.00029954	yes
CTRL_TBX3	XLOC_004007	STX3	11:59522531-59573355	0.530845	0.0036	0.0131067	yes
CTRL_TBX3	XLOC_016992	BRPF1	3:9773424-9789699	0.530802	5e-05	0.00029954	yes
CTRL_TBX3	XLOC_021755	PLAGL1	6:144261436-144385735	0.530564	5e-05	0.00029954	yes
CTRL_TBX3	XLOC_009001	KCTD5	16:2732494-2759031	0.530379	5e-05	0.00029954	yes
CTRL_TBX3	XLOC_022237	CLDN12	7:90032647-90045268	0.529908	5e-05	0.00029954	yes
CTRL_TBX3	XLOC_014617	FBXO41	2:73481809-73496758	0.529683	0.0007	0.00319459	yes
CTRL_TBX3	XLOC_018456	STK32B	4:5053526-5502725	0.529666	0.00015	0.000816059	yes
CTRL_TBX3	XLOC_005158	RPUSD4	11:126071988-126081587	0.529527	5e-05	0.00029954	yes
CTRL_TBX3	XLOC_016551	MICALL1	22:38302122-38338548	0.529513	5e-05	0.00029954	yes
CTRL_TBX3	XLOC_009825	NOB1	16:69775773-69788829	0.529438	5e-05	0.00029954	yes
CTRL_TBX3	XLOC_015770	NINL	20:25433336-25566153	0.529261	0.00115	0.00490315	yes
CTRL_TBX3	XLOC_024467	ZNF462	9:109625268-109775858	0.528904	5e-05	0.00029954	yes
CTRL_TBX3	XLOC_011052	DUSP3	17:41843488-41856368	0.527968	5e-05	0.00029954	yes
CTRL_TBX3	XLOC_011965	ZNF317	19:9251055-9274091	0.527788	5e-05	0.00029954	yes
CTRL_TBX3	XLOC_011587	ZCCHC2	18:60190657-60245818	0.527668	5e-05	0.00029954	yes
CTRL_TBX3	XLOC_017083	MYD88	3:38179968-38184513	0.527447	5e-05	0.00029954	yes
CTRL_TBX3	XLOC_020194	MEF2C	5:88014057-88199922	0.527298	0.0023	0.00897821	yes
CTRL_TBX3	XLOC_016746	LRP5L	22:25747384-25777544	0.527237	0.00805	0.0261579	yes
CTRL_TBX3	XLOC_017129	ZNF501	3:44771097-44778575	0.526864	0.0043	0.0152447	yes
CTRL_TBX3	XLOC_006464	NCOR2	12:124808956-125052102	0.526747	5e-05	0.00029954	yes
CTRL_TBX3	XLOC_025958	ELK1	X:47494918-47510024	0.526103	5e-05	0.00029954	yes
CTRL_TBX3	XLOC_013418	ZNF667	19:56950692-56988770	0.525861	0.0006	0.00280522	yes
CTRL_TBX3	XLOC_024062	EIF2C2	8:141530268-141645675	0.525798	0.0002	0.00105795	yes
CTRL_TBX3	XLOC_005866	FBRSL1	12:133067156-133161774	0.52482	5e-05	0.00029954	yes
CTRL_TBX3	XLOC_019318	SH3RF1	4:170015406-170192249	0.524689	5e-05	0.00029954	yes
CTRL_TBX3	XLOC_014333	SH3BP4	2:235860627-235964358	0.524436	5e-05	0.00029954	yes
CTRL_TBX3	XLOC_025456	FTSJ1	X:48334429-48344754	0.524239	5e-05	0.00029954	yes
CTRL_TBX3	XLOC_022831	PION	7:76940067-77045717	0.524173	0.00035	0.0017427	yes
CTRL_TBX3	XLOC_012876	ZNF490	19:12686919-12721623	0.524025	0.0011	0.00471241	yes
CTRL_TBX3	XLOC_021312	HIST1H2BK	6:27105124-27114650	0.523994	5e-05	0.00029954	yes
CTRL_TBX3	XLOC_019491	BASP1	5:17217749-17276943	0.522649	5e-05	0.00029954	yes
CTRL_TBX3	XLOC_017631	MUC20	3:195447752-195464540	0.522608	0.00425	0.0150823	yes
CTRL_TBX3	XLOC_004068	MARK2	11:63606373-63678492	0.522496	5e-05	0.00029954	yes
CTRL_TBX3	XLOC_012005	ZNF627	19:11708234-11729974	0.522398	0.0001	0.000565063	yes
CTRL_TBX3	XLOC_010797	TRIM16	17:15531065-15587599	0.522229	5e-05	0.00029954	yes
CTRL_TBX3	XLOC_009310	FAM65A	16:67551608-67580691	0.522058	5e-05	0.00029954	yes
CTRL_TBX3	XLOC_002860	SGPL1	10:72575703-72640946	0.521951	5e-05	0.00029954	yes
CTRL_TBX3	XLOC_025187	INPP5E	9:139323066-139334280	0.521898	0.0001	0.000565063	yes
CTRL_TBX3	XLOC_005689	ELK3	12:96588151-96663610	0.521704	5e-05	0.00029954	yes
CTRL_TBX3	XLOC_022396	FLNC	7:128470482-128499328	0.521667	5e-05	0.00029954	yes
CTRL_TBX3	XLOC_013140	ERF	19:42751716-42759309	0.521395	5e-05	0.00029954	yes
CTRL_TBX3	XLOC_007685	BAZ1A	14:35221934-35344853	0.521011	5e-05	0.00029954	yes
CTRL_TBX3	XLOC_015790	PDRG1	20:30532757-30539883	0.520786	5e-05	0.00029954	yes
CTRL_TBX3	XLOC_012218	LIN37	19:36239261-36245420	0.520594	0.0005	0.00238357	yes
CTRL_TBX3	XLOC_013163	IRGQ	19:44088518-44100287	0.520094	5e-05	0.00029954	yes
CTRL_TBX3	XLOC_021554	GCLC	6:53362138-53409927	0.519878	5e-05	0.00029954	yes
CTRL_TBX3	XLOC_012683	MIER2	19:305572-347320	0.519671	5e-05	0.00029954	yes
CTRL_TBX3	XLOC_014634	AUP1	2:74753773-74784678	0.519542	0.0001	0.000565063	yes
CTRL_TBX3	XLOC_011937	ARHGEF18	19:7459998-7537460	0.518772	5e-05	0.00029954	yes
CTRL_TBX3	XLOC_000958	BLZF1	1:169337193-169396670	0.518153	5e-05	0.00029954	yes
CTRL_TBX3	XLOC_012240	ZNF383	19:37708836-37735073	0.517501	0.0046	0.0161445	yes
CTRL_TBX3	XLOC_019370	TRIML2	4:189012317-189030762	0.516976	5e-05	0.00029954	yes
CTRL_TBX3	XLOC_010119	HS3ST3B1	17:14204257-14252716	0.516793	0.0001	0.000565063	yes
CTRL_TBX3	XLOC_023782	GSR	8:30535577-30585486	0.516748	5e-05	0.00029954	yes
CTRL_TBX3	XLOC_002338	GPATCH2	1:217603643-217804423	0.516597	0.00015	0.000816059	yes
CTRL_TBX3	XLOC_012352	TOMM40	19:45394476-45406946	0.516312	5e-05	0.00029954	yes
CTRL_TBX3	XLOC_022511	ZNF775	7:150076405-150095797	0.516112	0.00945	0.0298739	yes
CTRL_TBX3	XLOC_023643	RPL23AP53	8:158285-197357	0.515839	5e-05	0.00029954	yes
CTRL_TBX3	XLOC_010960	GJD3	17:38516903-38520945	0.515829	0.00015	0.000816059	yes
CTRL_TBX3	XLOC_009811	PSMB10	16:67968289-67970780	0.515714	5e-05	0.00029954	yes
CTRL_TBX3	XLOC_018779	HSPA4L	4:128703427-128755376	0.51499	0.00015	0.000816059	yes
CTRL_TBX3	XLOC_024706	C9orf123	9:7796489-7799806	0.514937	0.0001	0.000565063	yes
CTRL_TBX3	XLOC_022367	ING3	7:120590816-120615711	0.514398	0.00045	0.00217708	yes
CTRL_TBX3	XLOC_009574	RSL1D1	16:11928052-11945442	0.514353	5e-05	0.00029954	yes
CTRL_TBX3	XLOC_016235	URB1	21:33656444-33765315	0.514283	5e-05	0.00029954	yes
CTRL_TBX3	XLOC_003930	DDB2	11:47236492-47290584	0.514003	0.0007	0.00319459	yes
CTRL_TBX3	XLOC_012697	SBNO2	19:1107632-1174282	0.51392	5e-05	0.00029954	yes
CTRL_TBX3	XLOC_005486	LARP4	12:50794591-50873788	0.513744	0.0007	0.00319459	yes
CTRL_TBX3	XLOC_009815	DDX28	16:68055176-68113185	0.513655	0.00325	0.011997	yes
CTRL_TBX3	XLOC_001258	OR2W3,TRIM58	1:248020500-248060638	0.513552	0.00225	0.00879501	yes
CTRL_TBX3	XLOC_024981	C9orf156	9:100666631-100684852	0.512998	0.0006	0.00280522	yes
CTRL_TBX3	XLOC_007604	TMEM55B	14:20925964-20929637	0.512377	5e-05	0.00029954	yes
CTRL_TBX3	XLOC_008280	SMAD6	15:66994673-67074338	0.512179	0.0098	0.0308307	yes
CTRL_TBX3	XLOC_016545	NOL12	22:38082338-38089485	0.511963	0.00255	0.0097783	yes
CTRL_TBX3	XLOC_014984	WDR12	2:203745322-203851060	0.511741	5e-05	0.00029954	yes
CTRL_TBX3	XLOC_000084	TMEM201	1:9648850-9674935	0.511642	5e-05	0.00029954	yes
CTRL_TBX3	XLOC_011288	JMJD6	17:74708913-74722881	0.511579	0.0004	0.00196436	yes
CTRL_TBX3	XLOC_007738	GNPNAT1	14:53241900-53258386	0.511207	5e-05	0.00029954	yes
CTRL_TBX3	XLOC_021627	NDUFAF4	6:97337186-97345767	0.510957	0.00035	0.0017427	yes
CTRL_TBX3	XLOC_004226	UVRAG	11:75526211-75855282	0.510955	0.0011	0.00471241	yes
CTRL_TBX3	XLOC_011015	KRT17	17:39775691-39780882	0.510258	0.0001	0.000565063	yes
CTRL_TBX3	XLOC_026139	TSC22D3	X:106956450-107019017	0.509773	5e-05	0.00029954	yes
CTRL_TBX3	XLOC_015726	ESF1	20:13694201-13799068	0.509735	5e-05	0.00029954	yes
CTRL_TBX3	XLOC_006505	-	12:26098211-26100291	0.509506	0.0176	0.0499719	yes
CTRL_TBX3	XLOC_015797	CDK5RAP1	20:31946644-31989337	0.50943	0.0004	0.00196436	yes
CTRL_TBX3	XLOC_012093	MAP1S	19:17830302-17845324	0.509159	5e-05	0.00029954	yes
CTRL_TBX3	XLOC_000669	MAB21L3	1:116654375-116677861	0.509064	0.00095	0.00414036	yes
CTRL_TBX3	XLOC_009400	USP10	16:84733554-84813529	0.508723	5e-05	0.00029954	yes
CTRL_TBX3	XLOC_005332	C1S	12:7167979-7178336	0.508644	5e-05	0.00029954	yes
CTRL_TBX3	XLOC_019898	SPDL1	5:169010637-169031782	0.507232	5e-05	0.00029954	yes
CTRL_TBX3	XLOC_024024	TATDN1	8:125463047-125551329	0.506463	0.00865	0.027687	yes
CTRL_TBX3	XLOC_012176	CEBPG	19:33864574-34012799	0.50591	0.00015	0.000816059	yes
CTRL_TBX3	XLOC_015494	DHX35	20:37590980-37668366	0.505209	0.0007	0.00319459	yes
CTRL_TBX3	XLOC_012185	PDCD2L	19:34895302-34917073	0.504756	0.00245	0.00943777	yes
CTRL_TBX3	XLOC_001171	FBXO28	1:224301788-224349749	0.504559	5e-05	0.00029954	yes
CTRL_TBX3	XLOC_012335	ZNF223	19:44556163-44572142	0.504285	0.00555	0.0189813	yes
CTRL_TBX3	XLOC_012650	ZNF549	19:58038692-58052244	0.503924	0.00065	0.00300177	yes
CTRL_TBX3	XLOC_013160	PHLDB3	19:43978503-44008985	0.503178	0.00075	0.00338184	yes
CTRL_TBX3	XLOC_012235	ZNF567	19:37178432-37212226	0.502986	0.00115	0.00490315	yes
CTRL_TBX3	XLOC_016485	ZNRF3	22:29279754-29453476	0.502924	0.00095	0.00414036	yes
CTRL_TBX3	XLOC_008527	ACTC1	15:35080296-35087927	0.502201	5e-05	0.00029954	yes
CTRL_TBX3	XLOC_005346	RIMKLB	12:8850496-8935677	0.501531	0.00125	0.00528704	yes
CTRL_TBX3	XLOC_012708	KLF16,REXO1	19:1815175-1863564	0.501522	0.00015	0.000816059	yes
CTRL_TBX3	XLOC_001846	OVGP1,WDR77	1:111956936-112004540	0.501423	0.0069	0.022984	yes
CTRL_TBX3	XLOC_021133	LTV1	6:144164507-144184943	0.501139	5e-05	0.00029954	yes
CTRL_TBX3	XLOC_014404	ADAM17	2:9614645-9696009	0.500543	5e-05	0.00029954	yes
CTRL_TBX3	XLOC_012493	ZNF175	19:52074530-52093295	0.500405	0.0001	0.000565063	yes
CTRL_TBX3	XLOC_008606	GABPB1	15:50569388-50650509	0.499824	0.00345	0.0126151	yes
CTRL_TBX3	XLOC_004902	MRPL21	11:68658745-68671303	0.499185	0.00015	0.000816059	yes
CTRL_TBX3	XLOC_013390	PPP1R12C	19:55602216-55628982	0.498567	5e-05	0.00029954	yes
CTRL_TBX3	XLOC_014193	NOP58	2:203130514-203168390	0.498426	5e-05	0.00029954	yes
CTRL_TBX3	XLOC_016980	BHLHE40	3:5021096-5026866	0.497609	5e-05	0.00029954	yes
CTRL_TBX3	XLOC_004765	PATL1	11:59404124-59436631	0.497531	5e-05	0.00029954	yes
CTRL_TBX3	XLOC_007870	SMEK1	14:91923744-91976936	0.497152	5e-05	0.00029954	yes
CTRL_TBX3	XLOC_023744	TNFRSF10B	8:22844929-22941132	0.497054	0.0002	0.00105795	yes
CTRL_TBX3	XLOC_001127	DIEXF	1:210001311-210030910	0.497019	5e-05	0.00029954	yes
CTRL_TBX3	XLOC_025340	HCCS	X:11129405-11141206	0.496961	5e-05	0.00029954	yes
CTRL_TBX3	XLOC_009447	SPIRE2	16:89894906-89937727	0.496529	0.0019	0.00760531	yes
CTRL_TBX3	XLOC_010902	NLE1	17:33448630-33469322	0.495502	0.00105	0.00452935	yes
CTRL_TBX3	XLOC_020987	PNRC1	6:89790428-89794879	0.495421	5e-05	0.00029954	yes
CTRL_TBX3	XLOC_020882	CUL9	6:43149921-43192376	0.495025	5e-05	0.00029954	yes
CTRL_TBX3	XLOC_024775	NOL6	9:33461350-33473941	0.494989	5e-05	0.00029954	yes
CTRL_TBX3	XLOC_007769	TRMT5	14:61438158-61550451	0.494925	0.00075	0.00338184	yes
CTRL_TBX3	XLOC_017732	OSBPL10	3:31702316-32033228	0.494578	0.01065	0.0329621	yes
CTRL_TBX3	XLOC_003883	NAT10	11:34127110-34168458	0.494419	5e-05	0.00029954	yes
CTRL_TBX3	XLOC_021464	MDGA1	6:37600283-37665766	0.494313	0.00055	0.00259345	yes
CTRL_TBX3	XLOC_001467	LUZP1	1:23410515-23495351	0.494308	5e-05	0.00029954	yes
CTRL_TBX3	XLOC_015787	BCL2L1	20:30252254-30311346	0.494296	0.00015	0.000816059	yes
CTRL_TBX3	XLOC_003441	CPEB3	10:93808396-94050875	0.494031	0.00835	0.0269434	yes
CTRL_TBX3	XLOC_011521	RNF138	18:29671817-29711554	0.493938	5e-05	0.00029954	yes
CTRL_TBX3	XLOC_026325	IRAK1	X:153275956-153285342	0.493824	0.0002	0.00105795	yes
CTRL_TBX3	XLOC_015378	SEC23B	20:18488187-18542118	0.493801	5e-05	0.00029954	yes
CTRL_TBX3	XLOC_025492	CLCN5	X:49687224-49863892	0.493741	0.00065	0.00300177	yes
CTRL_TBX3	XLOC_020813	ITPR3	6:33589052-33679528	0.493488	0.00075	0.00338184	yes
CTRL_TBX3	XLOC_013434	ZNF256	19:58452198-58459077	0.49303	0.00865	0.027687	yes
CTRL_TBX3	XLOC_012339	ZNF234	19:44645709-44664462	0.492942	0.00175	0.00709406	yes
CTRL_TBX3	XLOC_013348	ZNF841	19:52567656-52599018	0.492768	0.00065	0.00300177	yes
CTRL_TBX3	XLOC_001420	CROCCP2	1:16944701-16958063	0.492625	0.0003	0.00152501	yes
CTRL_TBX3	XLOC_000060	AJAP1	1:4715104-4843851	0.492523	0.01115	0.0342214	yes
CTRL_TBX3	XLOC_010643	GEMIN4	17:647660-655501	0.49198	0.0001	0.000565063	yes
CTRL_TBX3	XLOC_008369	MESDC1	15:81293294-81296345	0.491862	0.00035	0.0017427	yes
CTRL_TBX3	XLOC_024509	MRRF	9:125000526-125087551	0.491856	0.0099	0.0310771	yes
CTRL_TBX3	XLOC_015569	MOCS3	20:49575304-49578484	0.491832	5e-05	0.00029954	yes
CTRL_TBX3	XLOC_000403	TMEM69	1:46153846-46216485	0.491489	0.00055	0.00259345	yes
CTRL_TBX3	XLOC_006706	WDFY2	13:52158483-52341089	0.490959	0.00025	0.00129146	yes
CTRL_TBX3	XLOC_012332	ZNF155	19:44488321-44502525	0.49089	0.0007	0.00319459	yes
CTRL_TBX3	XLOC_021941	GET4	7:916190-936071	0.490311	5e-05	0.00029954	yes
CTRL_TBX3	XLOC_011805	PARD6G	18:77905806-78005397	0.490266	0.0018	0.00727206	yes
CTRL_TBX3	XLOC_017107	TRAK1	3:42055208-42267382	0.490044	5e-05	0.00029954	yes
CTRL_TBX3	XLOC_008537	GPR176	15:40091148-40213141	0.489584	0.0002	0.00105795	yes
CTRL_TBX3	XLOC_005035	CASP4	11:104813593-104839325	0.489293	5e-05	0.00029954	yes
CTRL_TBX3	XLOC_020847	TBC1D22B	6:37179929-37300746	0.489269	0.0018	0.00727206	yes
CTRL_TBX3	XLOC_013687	TTC27	2:32853086-33046118	0.489108	5e-05	0.00029954	yes
CTRL_TBX3	XLOC_024934	NFIL3	9:94171320-94186863	0.488753	5e-05	0.00029954	yes
CTRL_TBX3	XLOC_018934	TNIP2	4:2743386-2758103	0.488725	5e-05	0.00029954	yes
CTRL_TBX3	XLOC_000261	RCC1	1:28832454-28865798	0.488688	5e-05	0.00029954	yes
CTRL_TBX3	XLOC_013954	BCL2L11	2:111878490-111926022	0.488626	0.01545	0.0449997	yes
CTRL_TBX3	XLOC_020188	HAPLN1	5:82934016-83016896	0.488475	0.0027	0.0102601	yes
CTRL_TBX3	XLOC_005340	NECAP1	12:8234806-8250373	0.488302	5e-05	0.00029954	yes
CTRL_TBX3	XLOC_002837	SIRT1	10:69644426-69678147	0.488273	5e-05	0.00029954	yes
CTRL_TBX3	XLOC_022894	ZNF394	7:99090853-99097877	0.487883	0.00035	0.0017427	yes
CTRL_TBX3	XLOC_014065	GPD2	2:157291964-157442915	0.487539	5e-05	0.00029954	yes
CTRL_TBX3	XLOC_017805	CCDC51	3:48473579-48481529	0.486715	0.0005	0.00238357	yes
CTRL_TBX3	XLOC_006387	NAA25	12:112464492-112546635	0.486118	5e-05	0.00029954	yes
CTRL_TBX3	XLOC_015395	NXT1	20:23331372-23335408	0.48574	0.0022	0.00861602	yes
CTRL_TBX3	XLOC_022565	ADAP1	7:937536-994289	0.485471	0.0123	0.0370993	yes
CTRL_TBX3	XLOC_013281	IL4I1,NUP62	19:50392910-50437193	0.485422	0.00115	0.00490315	yes
CTRL_TBX3	XLOC_013791	MXD1,SNRNP27	2:70121074-70170077	0.485422	5e-05	0.00029954	yes
CTRL_TBX3	XLOC_017315	LOC344595	3:106828636-107045811	0.485238	0.00025	0.00129146	yes
CTRL_TBX3	XLOC_017919	PRICKLE2	3:64053639-64211131	0.485202	5e-05	0.00029954	yes
CTRL_TBX3	XLOC_003852	HTATIP2	11:20385230-20405329	0.485151	5e-05	0.00029954	yes
CTRL_TBX3	XLOC_019510	BRIX1	5:34839268-34927109	0.484825	0.0007	0.00319459	yes
CTRL_TBX3	XLOC_003327	-	10:54206723-54226869	0.484801	0.0014	0.00584557	yes
CTRL_TBX3	XLOC_017921	MAGI1	3:65339207-66024509	0.484757	0.01305	0.0390166	yes
CTRL_TBX3	XLOC_021613	AKIRIN2	6:88384577-88411985	0.484539	5e-05	0.00029954	yes
CTRL_TBX3	XLOC_014294	SP140L	2:231191893-231270384	0.484105	5e-05	0.00029954	yes
CTRL_TBX3	XLOC_009025	ZNF75A	16:3348807-3369189	0.483889	0.0019	0.00760531	yes
CTRL_TBX3	XLOC_008514	FMN1	15:33057746-33360085	0.48388	5e-05	0.00029954	yes
CTRL_TBX3	XLOC_021750	HIVEP2	6:143072603-143267515	0.483862	5e-05	0.00029954	yes
CTRL_TBX3	XLOC_014965	SATB2	2:200134222-200337481	0.483716	0.00175	0.00709406	yes
CTRL_TBX3	XLOC_019312	TMEM192	4:165995997-166034031	0.483684	5e-05	0.00029954	yes
CTRL_TBX3	XLOC_014660	LOC90784	2:86247338-86250991	0.483576	0.0003	0.00152501	yes
CTRL_TBX3	XLOC_009834	VAC14	16:70721341-70835064	0.483171	5e-05	0.00029954	yes
CTRL_TBX3	XLOC_018593	CEP135	4:56814973-56899529	0.482409	0.0003	0.00152501	yes
CTRL_TBX3	XLOC_023330	PTK2B	8:27168998-27316908	0.482372	0.0024	0.00928761	yes
CTRL_TBX3	XLOC_019508	RAI14	5:34656410-34832717	0.482286	0.00045	0.00217708	yes
CTRL_TBX3	XLOC_024220	PDCD1LG2	9:5510456-5582678	0.482281	5e-05	0.00029954	yes
CTRL_TBX3	XLOC_001063	NAV1	1:201508116-201796102	0.481786	0.01075	0.0332142	yes
CTRL_TBX3	XLOC_014858	BAZ2B	2:160175381-160491722	0.481219	0.0004	0.00196436	yes
CTRL_TBX3	XLOC_022096	OGDH	7:44646120-44748669	0.481024	5e-05	0.00029954	yes
CTRL_TBX3	XLOC_002118	PFDN2	1:161070345-161102478	0.480291	0.0017	0.00692074	yes
CTRL_TBX3	XLOC_007729	SAV1	14:50999799-51135071	0.48028	0.0001	0.000565063	yes
CTRL_TBX3	XLOC_002996	CNNM1	10:101088776-101154087	0.479565	0.0002	0.00105795	yes
CTRL_TBX3	XLOC_019635	RASGRF2	5:80247294-80526117	0.479533	0.00285	0.0107588	yes
CTRL_TBX3	XLOC_015239	-	2:133038620-133038726	0.478831	0.00055	0.00259345	yes
CTRL_TBX3	XLOC_012633	ZNF470	19:57078889-57094262	0.47805	0.0011	0.00471241	yes
CTRL_TBX3	XLOC_009542	CDIP1	16:4560675-4588816	0.477879	5e-05	0.00029954	yes
CTRL_TBX3	XLOC_014862	RBMS1	2:161128661-161350356	0.477867	5e-05	0.00029954	yes
CTRL_TBX3	XLOC_018671	BMP2K	4:79697302-79837522	0.477785	0.0002	0.00105795	yes
CTRL_TBX3	XLOC_022083	MRPL32	7:42971938-42977456	0.477776	5e-05	0.00029954	yes
CTRL_TBX3	XLOC_009459	LUC7L	16:238873-279584	0.477348	5e-05	0.00029954	yes
CTRL_TBX3	XLOC_010287	CDK12	17:37617726-37723780	0.476342	5e-05	0.00029954	yes
CTRL_TBX3	XLOC_012643	ZNF543	19:57831864-57842144	0.476091	0.01395	0.0412938	yes
CTRL_TBX3	XLOC_010750	PER1	17:8043787-8055753	0.475714	0.00025	0.00129146	yes
CTRL_TBX3	XLOC_012658	ZNF587,ZNF587B	19:58330984-58400442	0.475678	0.00075	0.00338184	yes
CTRL_TBX3	XLOC_006841	XPO4	13:21351467-21476954	0.475364	5e-05	0.00029954	yes
CTRL_TBX3	XLOC_024393	SECISBP2	9:91933411-92094611	0.474161	0.00025	0.00129146	yes
CTRL_TBX3	XLOC_021390	VARS	6:31745294-31763712	0.474157	5e-05	0.00029954	yes
CTRL_TBX3	XLOC_003253	MTPAP	10:30598729-30638267	0.473925	0.0001	0.000565063	yes
CTRL_TBX3	XLOC_021079	TRMT11	6:126307575-126360422	0.473883	0.00465	0.0162921	yes
CTRL_TBX3	XLOC_008246	RNF111	15:59279821-59389618	0.473588	5e-05	0.00029954	yes
CTRL_TBX3	XLOC_004839	ATG2A	11:64662003-64684722	0.473497	5e-05	0.00029954	yes
CTRL_TBX3	XLOC_018740	CCDC109B	4:110481354-110609652	0.473397	0.00445	0.0156756	yes
CTRL_TBX3	XLOC_020468	NHP2	5:177558018-177580966	0.473347	0.00025	0.00129146	yes
CTRL_TBX3	XLOC_011830	CDC34	19:531732-542087	0.473125	5e-05	0.00029954	yes
CTRL_TBX3	XLOC_011070	EFTUD2	17:42925278-42976993	0.472682	5e-05	0.00029954	yes
CTRL_TBX3	XLOC_002177	GAS5	1:173832385-173837258	0.472523	0.0001	0.000565063	yes
CTRL_TBX3	XLOC_004686	AMBRA1	11:46417961-46615619	0.471943	5e-05	0.00029954	yes
CTRL_TBX3	XLOC_026027	FAM123B	X:63404996-63425624	0.471941	0.0019	0.00760531	yes
CTRL_TBX3	XLOC_012890	FARSA	19:13033283-13044558	0.471938	5e-05	0.00029954	yes
CTRL_TBX3	XLOC_010445	TOM1L1	17:52978051-53046064	0.471762	0.00245	0.00943777	yes
CTRL_TBX3	XLOC_008543	C15orf52	15:40623652-40633168	0.471676	5e-05	0.00029954	yes
CTRL_TBX3	XLOC_018272	LSG1	3:194361516-194393206	0.471599	5e-05	0.00029954	yes
CTRL_TBX3	XLOC_011272	MRPL38	17:73894723-73905864	0.471345	0.00085	0.00377339	yes
CTRL_TBX3	XLOC_020877	KLHDC3	6:42981840-42989036	0.471316	5e-05	0.00029954	yes
CTRL_TBX3	XLOC_001208	SPRTN	1:231473681-231490769	0.471235	0.00025	0.00129146	yes
CTRL_TBX3	XLOC_004144	C11orf80,RCE1	11:66512206-66614003	0.470388	0.0015	0.00620346	yes
CTRL_TBX3	XLOC_018234	IGF2BP2	3:185360858-185542852	0.469825	0.00015	0.000816059	yes
CTRL_TBX3	XLOC_024581	NTMT1	9:132388434-132404448	0.469277	0.0106	0.0328286	yes
CTRL_TBX3	XLOC_009585	RRN3	16:15153828-15188158	0.469026	5e-05	0.00029954	yes
CTRL_TBX3	XLOC_022500	ZNF282	7:148892576-148923339	0.468623	0.0017	0.00692074	yes
CTRL_TBX3	XLOC_020854	DAAM2	6:39760148-39902290	0.468129	0.0002	0.00105795	yes
CTRL_TBX3	XLOC_020977	NT5E	6:86159301-86205509	0.468115	0.0003	0.00152501	yes
CTRL_TBX3	XLOC_004786	RAB3IL1	11:61664704-61684997	0.467649	0.0001	0.000565063	yes
CTRL_TBX3	XLOC_023460	PKIA	8:79428335-79517502	0.467433	0.00045	0.00217708	yes
CTRL_TBX3	XLOC_025719	UTP14A	X:129040096-129076351	0.467198	5e-05	0.00029954	yes
CTRL_TBX3	XLOC_000339	RLF	1:40627040-40706593	0.466922	0.00015	0.000816059	yes
CTRL_TBX3	XLOC_010867	FAM222B	17:27082995-27169841	0.466435	0.0006	0.00280522	yes
CTRL_TBX3	XLOC_002811	LOC100652748	10:51729785-51734610	0.466264	0.00035	0.0017427	yes
CTRL_TBX3	XLOC_017607	RTP4	3:187086167-187089372	0.466224	0.00195	0.00777072	yes
CTRL_TBX3	XLOC_024891	RFK	9:79000432-79009444	0.466114	5e-05	0.00029954	yes
CTRL_TBX3	XLOC_004995	CHORDC1	11:89933596-89956532	0.46548	0.00115	0.00490315	yes
CTRL_TBX3	XLOC_022344	CBLL1	7:107383210-107402083	0.465178	5e-05	0.00029954	yes
CTRL_TBX3	XLOC_010056	ALOX12	17:6888441-6915691	0.465057	0.00865	0.027687	yes
CTRL_TBX3	XLOC_025835	DKC1	X:153991030-154005964	0.464854	5e-05	0.00029954	yes
CTRL_TBX3	XLOC_007287	HIF1A	14:62162118-62215807	0.464787	0.00145	0.00602101	yes
CTRL_TBX3	XLOC_005630	FRS2	12:69864128-69973562	0.464745	5e-05	0.00029954	yes
CTRL_TBX3	XLOC_005763	MAPKAPK5	12:112277572-112331293	0.464378	0.00045	0.00217708	yes
CTRL_TBX3	XLOC_024103	BOP1	8:145486055-145515120	0.463884	5e-05	0.00029954	yes
CTRL_TBX3	XLOC_000433	PRPF38A	1:52870218-52884762	0.463378	0.0001	0.000565063	yes
CTRL_TBX3	XLOC_018023	IQCB1	3:121488595-121553926	0.463091	0.00055	0.00259345	yes
CTRL_TBX3	XLOC_004102	CDC42EP2	11:65082288-65089900	0.462494	0.0001	0.000565063	yes
CTRL_TBX3	XLOC_021182	WTAP	6:160137403-160177432	0.462452	5e-05	0.00029954	yes
CTRL_TBX3	XLOC_000098	UBIAD1	1:11333254-11348491	0.461737	0.0001	0.000565063	yes
CTRL_TBX3	XLOC_022097	ZMIZ2	7:44788155-44809844	0.461497	0.00015	0.000816059	yes
CTRL_TBX3	XLOC_004774	SLC15A3	11:60691912-60720091	0.461247	0.00415	0.0148008	yes
CTRL_TBX3	XLOC_006191	ANKRD52	12:56623819-56652143	0.461185	0.0002	0.00105795	yes
CTRL_TBX3	XLOC_009900	KLHDC4	16:87636498-87799625	0.460964	0.00315	0.011667	yes
CTRL_TBX3	XLOC_025016	TXN	9:113006091-113018920	0.460401	0.0008	0.00358026	yes
CTRL_TBX3	XLOC_019820	KCTD16	5:143550436-143856944	0.459924	0.0024	0.00928761	yes
CTRL_TBX3	XLOC_017081	VILL	3:38035077-38048706	0.459666	0.0031	0.0115026	yes
CTRL_TBX3	XLOC_024800	FAM214B	9:35104107-35115911	0.459073	5e-05	0.00029954	yes
CTRL_TBX3	XLOC_012165	ZNF507	19:32836513-32878573	0.459067	0.0001	0.000565063	yes
CTRL_TBX3	XLOC_017212	SMIM4	3:52570620-52574614	0.459051	0.0047	0.0164471	yes
CTRL_TBX3	XLOC_022501	ZNF212	7:148936741-148952700	0.458997	0.0008	0.00358026	yes
CTRL_TBX3	XLOC_023041	AKR1B1	7:134126454-134155367	0.458285	0.00045	0.00217708	yes
CTRL_TBX3	XLOC_021055	KPNA5	6:117002342-117063030	0.458117	0.0019	0.00760531	yes
CTRL_TBX3	XLOC_022739	HUS1	7:48001231-48019259	0.457755	0.0005	0.00238357	yes
CTRL_TBX3	XLOC_023787	TTI2	8:33342684-33370703	0.457696	0.01	0.0313567	yes
CTRL_TBX3	XLOC_024230	LURAP1L	9:12774963-12823232	0.457401	5e-05	0.00029954	yes
CTRL_TBX3	XLOC_018288	WDR53	3:196279403-196295438	0.457285	0.004	0.0143479	yes
CTRL_TBX3	XLOC_012608	ZNF628	19:55987698-55996025	0.456742	0.0036	0.0131067	yes
CTRL_TBX3	XLOC_024578	LOC100506190	9:132250938-132275965	0.456618	0.0008	0.00358026	yes
CTRL_TBX3	XLOC_023372	C8orf4	8:40010986-40012827	0.456558	5e-05	0.00029954	yes
CTRL_TBX3	XLOC_018159	SSR3	3:156257928-156272973	0.456434	0.0007	0.00319459	yes
CTRL_TBX3	XLOC_015689	SLC4A11	20:3208062-3219887	0.456413	0.00115	0.00490315	yes
CTRL_TBX3	XLOC_012746	SIRT6	19:4174105-4182596	0.456385	0.00095	0.00414036	yes
CTRL_TBX3	XLOC_012689	RNF126	19:646829-663285	0.456143	0.0001	0.000565063	yes
CTRL_TBX3	XLOC_023026	TMEM209	7:129804552-129845338	0.456012	0.0018	0.00727206	yes
CTRL_TBX3	XLOC_005021	TMEM123	11:102267055-102323775	0.455829	0.0005	0.00238357	yes
CTRL_TBX3	XLOC_018161	LOC730091	3:156465131-156534851	0.455726	0.0061	0.0206114	yes
CTRL_TBX3	XLOC_018607	LOC550112	4:68566987-68588917	0.455687	0.0016	0.00656023	yes
CTRL_TBX3	XLOC_024824	EXOSC3	9:37753801-37785102	0.455503	0.0079	0.025764	yes
CTRL_TBX3	XLOC_025869	HDHD1	X:6966960-7109040	0.45545	0.00265	0.0101023	yes
CTRL_TBX3	XLOC_020277	ZCCHC10	5:132332676-132362280	0.455334	0.0006	0.00280522	yes
CTRL_TBX3	XLOC_005296	C12orf5	12:4430358-4469194	0.455144	5e-05	0.00029954	yes
CTRL_TBX3	XLOC_011935	ZNF557	19:7069470-7087979	0.45487	0.00475	0.0165897	yes
CTRL_TBX3	XLOC_004439	NTM	11:131240370-132206716	0.454728	0.00045	0.00217708	yes
CTRL_TBX3	XLOC_018514	LAP3	4:17578926-17609590	0.454593	0.00055	0.00259345	yes
CTRL_TBX3	XLOC_001248	CNST	1:246703862-246831884	0.454576	5e-05	0.00029954	yes
CTRL_TBX3	XLOC_016976	TRNT1	3:3168599-3191112	0.454495	0.0001	0.000565063	yes
CTRL_TBX3	XLOC_006090	CCNT1	12:49082240-49110781	0.454151	5e-05	0.00029954	yes
CTRL_TBX3	XLOC_003853	PRMT3	11:20409075-20530879	0.453779	5e-05	0.00029954	yes
CTRL_TBX3	XLOC_016294	WDR4	21:44263025-44300115	0.453165	0.00425	0.0150823	yes
CTRL_TBX3	XLOC_005566	PA2G4	12:56498102-56507694	0.452936	0.00015	0.000816059	yes
CTRL_TBX3	XLOC_016510	LIMK2	22:31607680-31676066	0.452736	0.0002	0.00105795	yes
CTRL_TBX3	XLOC_020807	PFDN6	6:33257373-33258711	0.452666	0.0001	0.000565063	yes
CTRL_TBX3	XLOC_011681	NPC1	18:21083461-21166905	0.452177	0.0011	0.00471241	yes
CTRL_TBX3	XLOC_010149	SMCR8	17:18218593-18266856	0.451968	5e-05	0.00029954	yes
CTRL_TBX3	XLOC_005325	ENO2	12:7023613-7032967	0.45157	0.0001	0.000565063	yes
CTRL_TBX3	XLOC_024051	ST3GAL1	8:134467090-134584183	0.451569	5e-05	0.00029954	yes
CTRL_TBX3	XLOC_006354	PRDM4	12:108126642-108154914	0.45156	5e-05	0.00029954	yes
CTRL_TBX3	XLOC_018747	AP1AR	4:113152894-113191211	0.450775	5e-05	0.00029954	yes
CTRL_TBX3	XLOC_018654	THAP6	4:76439653-76468175	0.450476	0.0081	0.0262846	yes
CTRL_TBX3	XLOC_008933	SOLH	16:577845-604640	0.450462	5e-05	0.00029954	yes
CTRL_TBX3	XLOC_023408	LYN	8:56792385-56925006	0.450424	5e-05	0.00029954	yes
CTRL_TBX3	XLOC_013849	ATOH8	2:85980908-86018506	0.450236	0.00045	0.00217708	yes
CTRL_TBX3	XLOC_025889	FIGF,PIR	X:15363712-15511711	0.448873	0.0052	0.017947	yes
CTRL_TBX3	XLOC_011068	CCDC43	17:42754776-42767165	0.448168	0.00025	0.00129146	yes
CTRL_TBX3	XLOC_016547	H1F0	22:38201113-38203443	0.448022	0.00075	0.00338184	yes
CTRL_TBX3	XLOC_011250	FDXR	17:72858560-72869156	0.447978	5e-05	0.00029954	yes
CTRL_TBX3	XLOC_007794	ZFYVE26	14:68213236-68283306	0.447888	5e-05	0.00029954	yes
CTRL_TBX3	XLOC_026327	MECP2	X:153287190-153363196	0.447792	0.0056	0.0191294	yes
CTRL_TBX3	XLOC_011077	MAP3K14	17:43325302-43394414	0.446189	0.0028	0.0105896	yes
CTRL_TBX3	XLOC_005063	TIMM8B	11:111944967-111957522	0.446003	0.01125	0.0344398	yes
CTRL_TBX3	XLOC_021237	LYRM4	6:5108652-5261172	0.445951	0.0078	0.0254727	yes
CTRL_TBX3	XLOC_001553	RNF19B	1:33402049-33430513	0.445602	0.0003	0.00152501	yes
CTRL_TBX3	XLOC_015772	ZNF337	20:25654763-25677499	0.444643	0.0008	0.00358026	yes
CTRL_TBX3	XLOC_006404	MED13L	12:116396300-116714991	0.444498	0.0005	0.00238357	yes
CTRL_TBX3	XLOC_012926	AKAP8	19:15464260-15490612	0.443758	0.0002	0.00105795	yes
CTRL_TBX3	XLOC_021667	FYN	6:111981534-112194683	0.443534	5e-05	0.00029954	yes
CTRL_TBX3	XLOC_017230	FLNB	3:57994126-58157982	0.443026	0.0011	0.00471241	yes
CTRL_TBX3	XLOC_006609	CDK8	13:26828123-26979375	0.442833	0.0007	0.00319459	yes
CTRL_TBX3	XLOC_021359	PPP1R10	6:30568176-30585084	0.442428	5e-05	0.00029954	yes
CTRL_TBX3	XLOC_017127	ZNF35	3:44690232-44702283	0.44239	0.00245	0.00943777	yes
CTRL_TBX3	XLOC_006691	CDADC1	13:49822046-49867622	0.442148	0.00745	0.0244915	yes
CTRL_TBX3	XLOC_011189	MED13	17:60019965-60142684	0.441808	5e-05	0.00029954	yes
CTRL_TBX3	XLOC_021034	RPF2	6:111303246-111349553	0.44178	0.0019	0.00760531	yes
CTRL_TBX3	XLOC_013018	ANKRD27	19:33087906-33166102	0.441772	0.0001	0.000565063	yes
CTRL_TBX3	XLOC_001217	COA6	1:234509213-234519795	0.441154	0.0016	0.00656023	yes
CTRL_TBX3	XLOC_012736	APBA3	19:3708334-3761678	0.441076	0.0025	0.00961745	yes
CTRL_TBX3	XLOC_017939	RYBP	3:72423743-72495774	0.440994	5e-05	0.00029954	yes
CTRL_TBX3	XLOC_014867	IFIH1	2:163123588-163175218	0.440716	0.001	0.00434242	yes
CTRL_TBX3	XLOC_004538	TRIM5	11:5684424-5706339	0.440654	5e-05	0.00029954	yes
CTRL_TBX3	XLOC_000035	ATAD3A	1:1447522-1470126	0.440335	0.00015	0.000816059	yes
CTRL_TBX3	XLOC_008971	FAHD1	16:1877224-1922179	0.440216	0.00015	0.000816059	yes
CTRL_TBX3	XLOC_006384	BRAP	12:112062281-112123790	0.440087	0.0074	0.0243663	yes
CTRL_TBX3	XLOC_024029	FAM84B	8:127564682-127570711	0.439855	0.00145	0.00602101	yes
CTRL_TBX3	XLOC_020939	BAG2	6:57037084-57051159	0.438913	5e-05	0.00029954	yes
CTRL_TBX3	XLOC_014768	RPL23AP7	2:114367412-114384715	0.43873	0.0156	0.0453077	yes
CTRL_TBX3	XLOC_013173	LOC100379224	19:44598481-44617336	0.438385	0.0011	0.00471241	yes
CTRL_TBX3	XLOC_025861	PRKX	X:3522383-3631675	0.438034	0.0027	0.0102601	yes
CTRL_TBX3	XLOC_019527	C5orf51	5:41904469-41921738	0.437963	5e-05	0.00029954	yes
CTRL_TBX3	XLOC_014705	COA5	2:99215785-99224981	0.437873	0.0024	0.00928761	yes
CTRL_TBX3	XLOC_012361	PPP1R37	19:45595068-45650543	0.437773	5e-05	0.00029954	yes
CTRL_TBX3	XLOC_004792	EML3,MTA2	11:62360674-62382592	0.43747	0.0001	0.000565063	yes
CTRL_TBX3	XLOC_018452	ZBTB49	4:4291923-4323513	0.43689	0.0119	0.0360751	yes
CTRL_TBX3	XLOC_010089	KDM6B	17:7737557-7758184	0.436877	0.0007	0.00319459	yes
CTRL_TBX3	XLOC_017383	UMPS	3:124449212-124468120	0.436803	5e-05	0.00029954	yes
CTRL_TBX3	XLOC_023609	ZNF707	8:144766621-144778301	0.436448	0.00155	0.00638812	yes
CTRL_TBX3	XLOC_012429	BAX	19:49458060-49465055	0.435949	5e-05	0.00029954	yes
CTRL_TBX3	XLOC_022076	YAE1D1	7:39605926-39618162	0.435735	0.0043	0.0152447	yes
CTRL_TBX3	XLOC_021132	PHACTR2	6:143929316-144152322	0.435202	0.00325	0.011997	yes
CTRL_TBX3	XLOC_012721	TIMM13	19:2389783-2427875	0.435173	0.00015	0.000816059	yes
CTRL_TBX3	XLOC_002044	KIAA0907	1:155882834-155904203	0.43462	0.0001	0.000565063	yes
CTRL_TBX3	XLOC_001681	MAGOH	1:53692563-53793821	0.434381	0.00245	0.00943777	yes
CTRL_TBX3	XLOC_005863	NOC4L	12:132628992-132637050	0.434219	0.00245	0.00943777	yes
CTRL_TBX3	XLOC_013874	ZNF2	2:95831182-95850065	0.434158	0.00725	0.0239439	yes
CTRL_TBX3	XLOC_002299	RAB7L1	1:205737113-205744610	0.434156	0.0002	0.00105795	yes
CTRL_TBX3	XLOC_011357	SECTM1	17:80278899-80291921	0.434154	5e-05	0.00029954	yes
CTRL_TBX3	XLOC_023925	-	8:90598092-90608783	0.434071	0.01055	0.0327162	yes
CTRL_TBX3	XLOC_003873	EIF3M	11:32605312-32781804	0.433999	5e-05	0.00029954	yes
CTRL_TBX3	XLOC_021963	AP5Z1	7:4815239-4834481	0.433736	0.00285	0.0107588	yes
CTRL_TBX3	XLOC_019186	UBE2D3	4:103715569-103790032	0.433623	0.0009	0.00396343	yes
CTRL_TBX3	XLOC_008232	MAPK6	15:52311410-52358508	0.43337	5e-05	0.00029954	yes
CTRL_TBX3	XLOC_019688	DCP2	5:112312406-112824527	0.433342	0.007	0.0232468	yes
CTRL_TBX3	XLOC_019137	HPSE	4:84213613-84256306	0.432866	0.0156	0.0453077	yes
CTRL_TBX3	XLOC_016867	PHF5A	22:41855720-41864708	0.432835	0.0006	0.00280522	yes
CTRL_TBX3	XLOC_014437	ATAD2B	2:23971533-24150035	0.43272	0.00095	0.00414036	yes
CTRL_TBX3	XLOC_004775	VPS37C	11:60897727-60928916	0.431967	0.0003	0.00152501	yes
CTRL_TBX3	XLOC_010037	ENO3	17:4853394-4860426	0.431872	0.01695	0.0483852	yes
CTRL_TBX3	XLOC_015032	RNF25	2:219528530-219567440	0.431719	0.0035	0.0127849	yes
CTRL_TBX3	XLOC_002041	YY1AP1	1:155629232-155658823	0.431588	5e-05	0.00029954	yes
CTRL_TBX3	XLOC_016813	EIF3D	22:36906896-36925277	0.431556	0.0016	0.00656023	yes
CTRL_TBX3	XLOC_016287	ZNF295	21:43406853-43430553	0.431126	5e-05	0.00029954	yes
CTRL_TBX3	XLOC_017481	GYG1	3:148709194-148745480	0.430413	5e-05	0.00029954	yes
CTRL_TBX3	XLOC_018025	CCDC58	3:122078434-122102074	0.430397	0.00485	0.0169019	yes
CTRL_TBX3	XLOC_017053	OXSM	3:25831562-25836025	0.429841	0.00465	0.0162921	yes
CTRL_TBX3	XLOC_009666	KCTD13	16:29911706-29937545	0.429802	0.01545	0.0449997	yes
CTRL_TBX3	XLOC_003565	C10orf88	10:124690418-124713919	0.429751	0.00075	0.00338184	yes
CTRL_TBX3	XLOC_008997	AMDHD2	16:2570316-2581409	0.429493	0.00425	0.0150823	yes
CTRL_TBX3	XLOC_010839	AKAP10	17:19800648-19881169	0.429001	0.00015	0.000816059	yes
CTRL_TBX3	XLOC_008132	GREM1	15:33009628-33028426	0.427945	0.0014	0.00584557	yes
CTRL_TBX3	XLOC_021572	LOC100507367	6:71998455-72037780	0.427682	0.00805	0.0261579	yes
CTRL_TBX3	XLOC_007926	PPP1R13B	14:104200087-104313927	0.427668	0.0085	0.0272983	yes
CTRL_TBX3	XLOC_010875	NUFIP2	17:27582853-27621166	0.427499	0.00095	0.00414036	yes
CTRL_TBX3	XLOC_010272	DUSP14	17:35849950-35873598	0.4274	5e-05	0.00029954	yes
CTRL_TBX3	XLOC_020314	HSPA9	5:137890570-137911318	0.427158	0.00165	0.00674209	yes
CTRL_TBX3	XLOC_009383	GAN	16:81348570-81413803	0.42711	0.01085	0.0334727	yes
CTRL_TBX3	XLOC_017845	IFRD2	3:50316517-50330026	0.427059	0.0001	0.000565063	yes
CTRL_TBX3	XLOC_009688	ZNF764	16:30565084-30569642	0.426845	0.00985	0.0309473	yes
CTRL_TBX3	XLOC_014018	PLEKHB2	2:131862419-131907686	0.426771	0.0013	0.00547912	yes
CTRL_TBX3	XLOC_024616	SURF2	9:136223420-136228110	0.426552	0.00505	0.0174883	yes
CTRL_TBX3	XLOC_018849	TMA16	4:164415672-164441986	0.426445	0.00065	0.00300177	yes
CTRL_TBX3	XLOC_006819	FAM70B	13:114462215-114514899	0.426392	0.0156	0.0453077	yes
CTRL_TBX3	XLOC_022977	DOCK4	7:111366163-111846462	0.426282	0.00675	0.0225472	yes
CTRL_TBX3	XLOC_002456	CEP170	1:243287642-244013737	0.426255	0.0124	0.0373695	yes
CTRL_TBX3	XLOC_009331	CIRH1A	16:69139466-69202937	0.42624	0.00535	0.018385	yes
CTRL_TBX3	XLOC_020260	FNIP1	5:130977406-131132756	0.425821	5e-05	0.00029954	yes
CTRL_TBX3	XLOC_010636	METRNL	17:81037521-81053322	0.425613	0.0001	0.000565063	yes
CTRL_TBX3	XLOC_024265	NFX1	9:33290417-33371155	0.425553	5e-05	0.00029954	yes
CTRL_TBX3	XLOC_006666	DGKH	13:42614171-42805240	0.425342	0.00505	0.0174883	yes
CTRL_TBX3	XLOC_026034	EDA2R	X:65814253-65859140	0.4253	0.0002	0.00105795	yes
CTRL_TBX3	XLOC_019133	THAP9-AS1	4:83814552-83841284	0.425067	0.0008	0.00358026	yes
CTRL_TBX3	XLOC_002070	ETV3	1:157091009-157108383	0.425031	0.01615	0.0465934	yes
CTRL_TBX3	XLOC_012360	GEMIN7	19:45574757-45594782	0.424838	0.0101	0.0315942	yes
CTRL_TBX3	XLOC_005608	SRGAP1	12:64238330-64541715	0.424512	5e-05	0.00029954	yes
CTRL_TBX3	XLOC_020062	LOC646719	5:36871462-36876796	0.424199	0.0055	0.0188282	yes
CTRL_TBX3	XLOC_016526	TOM1	22:35695267-35743987	0.423684	0.00035	0.0017427	yes
CTRL_TBX3	XLOC_015890	SLC13A3,TP53RK	20:45186461-45318849	0.423143	0.0016	0.00656023	yes
CTRL_TBX3	XLOC_023760	TRIM35	8:27142403-27168834	0.423122	0.00025	0.00129146	yes
CTRL_TBX3	XLOC_016264	DSCR3	21:38595091-38640354	0.422682	5e-05	0.00029954	yes
CTRL_TBX3	XLOC_001581	GNL2,SNIP1	1:38000049-38061586	0.422653	0.0001	0.000565063	yes
CTRL_TBX3	XLOC_009007	FLYWCH1	16:2961979-3001209	0.422652	0.0004	0.00196436	yes
CTRL_TBX3	XLOC_020535	-	5:71146738-71146947	0.422333	0.0021	0.00827413	yes
CTRL_TBX3	XLOC_015481	RPRD1B	20:36611422-36720766	0.422287	0.00225	0.00879501	yes
CTRL_TBX3	XLOC_007573	ZBTB42	14:105266932-105271049	0.422113	0.00755	0.0247578	yes
CTRL_TBX3	XLOC_018568	ATP10D	4:47487284-47595503	0.421899	0.0001	0.000565063	yes
CTRL_TBX3	XLOC_012500	ZNF613	19:52430687-52449041	0.421858	0.01565	0.0454253	yes
CTRL_TBX3	XLOC_004853	MAP3K11	11:65365225-65381720	0.421674	0.00025	0.00129146	yes
CTRL_TBX3	XLOC_015584	RBM38	20:55959215-55984389	0.421317	0.0165	0.0473458	yes
CTRL_TBX3	XLOC_009812	LCAT,SLC12A4	16:67973785-68002597	0.421225	5e-05	0.00029954	yes
CTRL_TBX3	XLOC_017571	EIF2B5	3:183852809-183863099	0.421206	0.0001	0.000565063	yes
CTRL_TBX3	XLOC_000680	WDR3	1:118406106-118727848	0.421035	0.00065	0.00300177	yes
CTRL_TBX3	XLOC_012647	ZNF17,ZNF749	19:57922435-57958214	0.420648	0.00495	0.0172002	yes
CTRL_TBX3	XLOC_000254	THEMIS2	1:28199054-28213196	0.42035	0.0034	0.0124704	yes
CTRL_TBX3	XLOC_025939	BCOR	X:39910498-40036582	0.420281	0.0002	0.00105795	yes
CTRL_TBX3	XLOC_009303	E2F4	16:67226067-67232885	0.420155	0.00015	0.000816059	yes
CTRL_TBX3	XLOC_011481	SEH1L	18:12947982-12987535	0.420044	0.0006	0.00280522	yes
CTRL_TBX3	XLOC_009185	FBRS,LOC100862671,SR...	16:30669748-30756517	0.419908	0.0071	0.0235516	yes
CTRL_TBX3	XLOC_011667	FAM210A	18:13663345-13726591	0.419623	0.00165	0.00674209	yes
CTRL_TBX3	XLOC_007361	GPATCH2L	14:76618254-76680765	0.419341	0.01205	0.036445	yes
CTRL_TBX3	XLOC_002161	METTL18	1:169761669-169764128	0.419186	0.0153	0.0446445	yes
CTRL_TBX3	XLOC_006977	THSD1,VPS36	13:52951301-53025179	0.419049	0.0001	0.000565063	yes
CTRL_TBX3	XLOC_020620	C6orf228	6:11094265-11138971	0.418438	0.00065	0.00300177	yes
CTRL_TBX3	XLOC_015957	YTHDF1	20:61826780-61847538	0.417599	0.0001	0.000565063	yes
CTRL_TBX3	XLOC_011568	RAB27B	18:52495707-52562747	0.417238	0.00015	0.000816059	yes
CTRL_TBX3	XLOC_022277	ZNF655	7:99155314-99174076	0.416988	0.00165	0.00674209	yes
CTRL_TBX3	XLOC_023622	HEATR7A	8:145202914-145317051	0.416846	0.00345	0.0126151	yes
CTRL_TBX3	XLOC_015240	-	2:133038977-133039073	0.416669	0.0021	0.00827413	yes
CTRL_TBX3	XLOC_005287	FKBP4	12:2904107-2914589	0.416602	5e-05	0.00029954	yes
CTRL_TBX3	XLOC_021640	BVES	6:105544696-105585049	0.415852	0.0002	0.00105795	yes
CTRL_TBX3	XLOC_010905	SLFN12	17:33732696-33760305	0.415847	0.0013	0.00547912	yes
CTRL_TBX3	XLOC_006920	MTRF1	13:41790515-41837713	0.415647	0.0078	0.0254727	yes
CTRL_TBX3	XLOC_011611	CNDP2	18:72163486-72190689	0.41522	5e-05	0.00029954	yes
CTRL_TBX3	XLOC_015880	ZNF335	20:44577272-44601065	0.415193	0.0005	0.00238357	yes
CTRL_TBX3	XLOC_015497	TOP1	20:39657461-39753127	0.415143	5e-05	0.00029954	yes
CTRL_TBX3	XLOC_000133	KAZN	1:14925212-15478960	0.414477	0.0019	0.00760531	yes
CTRL_TBX3	XLOC_013212	PTGIR	19:47123698-47128357	0.414406	0.00085	0.00377339	yes
CTRL_TBX3	XLOC_010454	AKAP1	17:55162552-55198710	0.413952	0.00035	0.0017427	yes
CTRL_TBX3	XLOC_024492	ATP6V1G1	9:117349993-117361152	0.413549	5e-05	0.00029954	yes
CTRL_TBX3	XLOC_019193	INTS12	4:106603707-106629881	0.41349	0.00065	0.00300177	yes
CTRL_TBX3	XLOC_006923	EPSTI1	13:43460523-43566589	0.41345	0.0016	0.00656023	yes
CTRL_TBX3	XLOC_016844	JOSD1	22:39081341-39097047	0.413364	5e-05	0.00029954	yes
CTRL_TBX3	XLOC_011270	TRIM47	17:73870244-73874656	0.41328	0.0077	0.0251748	yes
CTRL_TBX3	XLOC_011492	GREB1L	18:18822202-19104838	0.413213	0.0076	0.0249103	yes
CTRL_TBX3	XLOC_007229	PNN	14:39644386-39652422	0.41316	0.0001	0.000565063	yes
CTRL_TBX3	XLOC_013217	STRN4	19:47222767-47261832	0.412637	0.00035	0.0017427	yes
CTRL_TBX3	XLOC_010039	ZFP3	17:4981753-4999669	0.412405	0.01105	0.0339581	yes
CTRL_TBX3	XLOC_008795	BNC1	15:83924654-83953468	0.412312	0.00055	0.00259345	yes
CTRL_TBX3	XLOC_008209	SQRDL	15:45923345-45983492	0.412082	5e-05	0.00029954	yes
CTRL_TBX3	XLOC_012654	ZNF211	19:58144534-58154206	0.41206	0.004	0.0143479	yes
CTRL_TBX3	XLOC_017804	PLXNB1	3:48445187-48471484	0.412017	0.0005	0.00238357	yes
CTRL_TBX3	XLOC_020762	NFKBIL1	6:31514627-31526606	0.411914	0.0015	0.00620346	yes
CTRL_TBX3	XLOC_020340	PCDH1	5:141232671-141257944	0.411798	0.00475	0.0165897	yes
CTRL_TBX3	XLOC_023529	ATP6V1C1	8:104033247-104085418	0.411778	0.0005	0.00238357	yes
CTRL_TBX3	XLOC_018281	TFRC	3:195776154-195809032	0.411668	0.0013	0.00547912	yes
CTRL_TBX3	XLOC_014254	TTLL4	2:219575555-219620139	0.41157	0.0028	0.0105896	yes
CTRL_TBX3	XLOC_014150	ZC3H15	2:187350884-187374088	0.411151	0.00015	0.000816059	yes
CTRL_TBX3	XLOC_020597	CDYL	6:4706392-4955778	0.410633	0.0001	0.000565063	yes
CTRL_TBX3	XLOC_024597	PRRC2B	9:134269347-134375578	0.410342	0.00235	0.00914101	yes
CTRL_TBX3	XLOC_012316	CIC,LOC100652741	19:42772265-42799949	0.409962	5e-05	0.00029954	yes
CTRL_TBX3	XLOC_014785	MKI67IP	2:122407229-122494503	0.409894	0.0001	0.000565063	yes
CTRL_TBX3	XLOC_010078	EIF4A1,SENP3	17:7465308-7482327	0.409365	0.00205	0.00809716	yes
CTRL_TBX3	XLOC_008225	AP4E1	15:51200868-51298097	0.409333	5e-05	0.00029954	yes
CTRL_TBX3	XLOC_014796	AMMECR1L	2:128619203-128643595	0.409331	0.0001	0.000565063	yes
CTRL_TBX3	XLOC_006914	MRPS31	13:41303431-41345347	0.409192	0.00465	0.0162921	yes
CTRL_TBX3	XLOC_021418	TAP2	6:32789609-32806547	0.409124	0.00375	0.0135804	yes
CTRL_TBX3	XLOC_006907	PROSER1	13:39584001-39612213	0.409024	0.0002	0.00105795	yes
CTRL_TBX3	XLOC_024459	NIPSNAP3A	9:107509968-107522403	0.408206	5e-05	0.00029954	yes
CTRL_TBX3	XLOC_023481	OSGIN2	8:90914095-90940096	0.408104	5e-05	0.00029954	yes
CTRL_TBX3	XLOC_013866	RPIA	2:88991175-89050452	0.407628	0.0061	0.0206114	yes
CTRL_TBX3	XLOC_003813	ADM	11:10326641-10328923	0.407196	0.00185	0.00744886	yes
CTRL_TBX3	XLOC_002852	HK1	10:71029755-71161638	0.406867	0.0007	0.00319459	yes
CTRL_TBX3	XLOC_019273	ZNF827	4:146678781-146860025	0.406828	0.00045	0.00217708	yes
CTRL_TBX3	XLOC_006276	PAWR	12:79981353-80085266	0.406776	0.00295	0.0110606	yes
CTRL_TBX3	XLOC_022723	DDX56	7:44605015-44614137	0.406594	0.00045	0.00217708	yes
CTRL_TBX3	XLOC_013481	-	19:24184075-24184164	0.40651	0.0019	0.00760531	yes
CTRL_TBX3	XLOC_020071	FYB	5:39105353-39270759	0.406509	0.0065	0.0218087	yes
CTRL_TBX3	XLOC_007651	IPO4	14:24640653-24658213	0.406387	0.00095	0.00414036	yes
CTRL_TBX3	XLOC_014511	MAP4K3	2:39476406-39664453	0.40607	0.0001	0.000565063	yes
CTRL_TBX3	XLOC_006374	ANAPC7	12:110810704-110841535	0.405913	0.00035	0.0017427	yes
CTRL_TBX3	XLOC_006242	LLPH	12:66515671-66524551	0.405873	0.0008	0.00358026	yes
CTRL_TBX3	XLOC_012825	ZNF426	19:9636429-9649349	0.405856	0.00795	0.0258917	yes
CTRL_TBX3	XLOC_016246	GART	21:34876237-34915219	0.405798	0.0001	0.000565063	yes
CTRL_TBX3	XLOC_012103	IFI30,PIK3R2	19:18263910-18289000	0.404436	0.0006	0.00280522	yes
CTRL_TBX3	XLOC_025435	RP2	X:46696346-46741793	0.40438	0.00035	0.0017427	yes
CTRL_TBX3	XLOC_001781	ZNF644	1:91380854-91487812	0.404286	0.00245	0.00943777	yes
CTRL_TBX3	XLOC_016824	RAC2	22:37621309-37640305	0.404011	0.0028	0.0105896	yes
CTRL_TBX3	XLOC_009153	NFATC2IP	16:28962317-28978481	0.403713	0.00055	0.00259345	yes
CTRL_TBX3	XLOC_010407	SNX11	17:46184919-46200329	0.403662	0.00085	0.00377339	yes
CTRL_TBX3	XLOC_023015	RBM28	7:127949712-127983974	0.40333	0.0004	0.00196436	yes
CTRL_TBX3	XLOC_009196	ZNF646	16:31072163-31100130	0.403049	0.0032	0.0118277	yes
CTRL_TBX3	XLOC_008556	RPAP1	15:41809373-41836464	0.402995	0.00075	0.00338184	yes
CTRL_TBX3	XLOC_023047	FAM180A	7:135414309-135433594	0.402575	0.0042	0.0149345	yes
CTRL_TBX3	XLOC_005028	MMP3	11:102654406-102714342	0.401713	0.0052	0.017947	yes
CTRL_TBX3	XLOC_012665	-	19:58816725-58853712	0.401417	0.0024	0.00928761	yes
CTRL_TBX3	XLOC_007658	CIDEB	14:24769065-24809242	0.401336	0.0127	0.0381213	yes
CTRL_TBX3	XLOC_023512	POP1	8:99129520-99172069	0.401067	0.00135	0.0056632	yes
CTRL_TBX3	XLOC_009506	ABCA3	16:2325878-2390747	0.401024	0.01055	0.0327162	yes
CTRL_TBX3	XLOC_021207	C6orf120	6:170102232-170124106	0.400885	0.0017	0.00692074	yes
CTRL_TBX3	XLOC_004275	PANX1	11:93861990-93918749	0.400631	0.00055	0.00259345	yes
CTRL_TBX3	XLOC_025632	BHLHB9	X:101975549-102007369	0.400404	0.00495	0.0172002	yes
CTRL_TBX3	XLOC_007177	NGDN	14:23938897-23947402	0.400351	0.00095	0.00414036	yes
CTRL_TBX3	XLOC_012734	CACTIN	19:3607244-3626813	0.400349	0.00045	0.00217708	yes
CTRL_TBX3	XLOC_012299	CCDC97	19:41816093-41830841	0.40021	0.0016	0.00656023	yes
CTRL_TBX3	XLOC_019723	ISOC1	5:128430441-128449721	0.39987	0.0159	0.0460018	yes
CTRL_TBX3	XLOC_019536	MRPS30	5:44809001-44820994	0.399847	0.003	0.011207	yes
CTRL_TBX3	XLOC_016191	MRPL39	21:26957967-26979801	0.399421	0.0012	0.00509511	yes
CTRL_TBX3	XLOC_013058	ZNF260	19:37001588-37019248	0.399135	0.00045	0.00217708	yes
CTRL_TBX3	XLOC_006606	NUPL1	13:25875665-25916561	0.398911	5e-05	0.00029954	yes
CTRL_TBX3	XLOC_010213	NSRP1	17:28443824-28513538	0.398776	0.0004	0.00196436	yes
CTRL_TBX3	XLOC_003308	ARHGAP22	10:49653296-49864310	0.398627	0.0005	0.00238357	yes
CTRL_TBX3	XLOC_007553	TRAF3	14:103243815-103377837	0.39802	0.00035	0.0017427	yes
CTRL_TBX3	XLOC_012783	C3	19:6677845-6720662	0.397536	0.0002	0.00105795	yes
CTRL_TBX3	XLOC_017344	QTRTD1	3:113775581-113807269	0.397495	0.0068	0.0226931	yes
CTRL_TBX3	XLOC_007716	DNAAF2	14:50091891-50101948	0.397432	0.00405	0.0144983	yes
CTRL_TBX3	XLOC_011846	ARID3A	19:926036-975910	0.396874	0.0019	0.00760531	yes
CTRL_TBX3	XLOC_011705	ZNF24	18:32912118-32924517	0.396652	0.0001	0.000565063	yes
CTRL_TBX3	XLOC_022862	SAMD9	7:92727985-92747431	0.39615	0.00315	0.011667	yes
CTRL_TBX3	XLOC_013480	-	19:24183653-24183722	0.396146	0.00195	0.00777072	yes
CTRL_TBX3	XLOC_005395	AEBP2	12:19592607-19675173	0.396126	0.00025	0.00129146	yes
CTRL_TBX3	XLOC_014358	CAPN10	2:241526132-241538526	0.396101	0.0044	0.0155148	yes
CTRL_TBX3	XLOC_023821	THAP1	8:42691816-42698474	0.395941	0.00445	0.0156756	yes
CTRL_TBX3	XLOC_002472	ZNF496	1:247460728-247495267	0.395937	0.0015	0.00620346	yes
CTRL_TBX3	XLOC_012187	WTIP	19:34972879-34992085	0.395307	0.00395	0.0142041	yes
CTRL_TBX3	XLOC_004061	SLC3A2	11:62623483-62656386	0.395158	0.0028	0.0105896	yes
CTRL_TBX3	XLOC_008520	NOP10	15:34633916-34635362	0.395153	0.00035	0.0017427	yes
CTRL_TBX3	XLOC_012910	DDX39A	19:14519568-14530195	0.394562	0.0006	0.00280522	yes
CTRL_TBX3	XLOC_004586	TMEM41B	11:9302200-9336315	0.394491	0.0022	0.00861602	yes
CTRL_TBX3	XLOC_010268	AATF	17:35306174-35414171	0.39419	0.00015	0.000816059	yes
CTRL_TBX3	XLOC_001413	-	1:16542128-16543903	0.393784	0.01005	0.031479	yes
CTRL_TBX3	XLOC_008965	CRAMP1L	16:1662360-1727909	0.393596	0.0006	0.00280522	yes
CTRL_TBX3	XLOC_020192	TMEM161B	5:87491022-87564690	0.393283	0.0026	0.00994077	yes
CTRL_TBX3	XLOC_004854	RELA	11:65420962-65430598	0.393065	0.0001	0.000565063	yes
CTRL_TBX3	XLOC_014158	ASNSD1	2:190526124-190535857	0.392779	0.00045	0.00217708	yes
CTRL_TBX3	XLOC_006576	-	12:127650864-127650990	0.392322	0.003	0.011207	yes
CTRL_TBX3	XLOC_017742	EPM2AIP1	3:37027356-37034795	0.39228	0.0005	0.00238357	yes
CTRL_TBX3	XLOC_009024	ZNF263	16:3333089-3341460	0.391867	0.0015	0.00620346	yes
CTRL_TBX3	XLOC_005777	SDSL	12:113860163-113876134	0.39162	0.0045	0.0158245	yes
CTRL_TBX3	XLOC_015679	SNRPB	20:2442280-2451499	0.391593	0.0002	0.00105795	yes
CTRL_TBX3	XLOC_014061	FMNL2	2:153191615-153506354	0.391588	0.0002	0.00105795	yes
CTRL_TBX3	XLOC_022628	TWISTNB	7:19735084-19748660	0.391398	0.0014	0.00584557	yes
CTRL_TBX3	XLOC_018225	ALG3	3:183948316-183967313	0.391305	0.0005	0.00238357	yes
CTRL_TBX3	XLOC_004756	LPXN	11:58294340-58346442	0.391278	0.0123	0.0370993	yes
CTRL_TBX3	XLOC_005419	ARNTL2	12:27485786-27578746	0.391143	0.00075	0.00338184	yes
CTRL_TBX3	XLOC_011665	PTPN2	18:12785475-12884334	0.391113	0.00205	0.00809716	yes
CTRL_TBX3	XLOC_002955	2013-03-05	10:94050919-94113721	0.390974	0.00015	0.000816059	yes
CTRL_TBX3	XLOC_012011	ZNF700	19:12035899-12067344	0.390893	0.01205	0.036445	yes
CTRL_TBX3	XLOC_018056	MGLL	3:127407904-127542137	0.39086	0.0032	0.0118277	yes
CTRL_TBX3	XLOC_023868	VCPIP1	8:67542487-67579452	0.390471	0.0006	0.00280522	yes
CTRL_TBX3	XLOC_017190	MAPKAPK3	3:50649292-50686728	0.390389	0.0003	0.00152501	yes
CTRL_TBX3	XLOC_004202	ATG16L2	11:72525450-72540680	0.389954	0.0109	0.0336052	yes
CTRL_TBX3	XLOC_003264	PARD3	10:34398487-35104253	0.389682	0.0001	0.000565063	yes
CTRL_TBX3	XLOC_021492	C6orf132	6:42068856-42110715	0.389582	0.0055	0.0188282	yes
CTRL_TBX3	XLOC_010308	RARA	17:38465422-38513895	0.389536	0.00235	0.00914101	yes
CTRL_TBX3	XLOC_001155	LYPLAL1	1:219347191-219391980	0.389267	0.008	0.0260191	yes
CTRL_TBX3	XLOC_020463	FAM193B	5:176946759-176981548	0.389074	0.0014	0.00584557	yes
CTRL_TBX3	XLOC_017433	CDV3	3:133292375-133309118	0.388694	0.00395	0.0142041	yes
CTRL_TBX3	XLOC_016809	APOL2	22:36622254-36636000	0.388593	0.00025	0.00129146	yes
CTRL_TBX3	XLOC_020891	VEGFA	6:43737945-43754224	0.388394	0.00025	0.00129146	yes
CTRL_TBX3	XLOC_025668	TMEM164	X:109245862-109421016	0.388094	0.0038	0.0137233	yes
CTRL_TBX3	XLOC_011152	COIL	17:55015559-55038411	0.388017	0.00225	0.00879501	yes
CTRL_TBX3	XLOC_003705	PHRF1	11:573786-612245	0.38782	0.0002	0.00105795	yes
CTRL_TBX3	XLOC_018122	PLSCR1	3:146232876-146262628	0.387672	0.00365	0.0132618	yes
CTRL_TBX3	XLOC_014433	HS1BP3	2:20817563-20850864	0.387635	0.008	0.0260191	yes
CTRL_TBX3	XLOC_004372	HINFP	11:118992232-119005927	0.387538	0.0033	0.0121628	yes
CTRL_TBX3	XLOC_017849	TUSC2	3:50362331-50365668	0.387411	0.00265	0.0101023	yes
CTRL_TBX3	XLOC_024572	NUP188	9:131707808-131769444	0.387119	0.00205	0.00809716	yes
CTRL_TBX3	XLOC_005807	ORAI1	12:122064454-122080479	0.386648	0.0019	0.00760531	yes
CTRL_TBX3	XLOC_019316	DDX60L	4:169277885-169401640	0.386612	0.0005	0.00238357	yes
CTRL_TBX3	XLOC_008814	POLG	15:89787193-89878050	0.386357	0.0012	0.00509511	yes
CTRL_TBX3	XLOC_017100	EIF1B	3:39851302-40353915	0.386348	0.0006	0.00280522	yes
CTRL_TBX3	XLOC_020083	-	5:42985223-42993454	0.386302	0.0092	0.0291996	yes
CTRL_TBX3	XLOC_007064	IRS2	13:110406180-110438914	0.386194	0.0015	0.00620346	yes
CTRL_TBX3	XLOC_000375	ST3GAL3	1:44173203-44396853	0.386061	0.00335	0.0123217	yes
CTRL_TBX3	XLOC_016099	DYRK1A	21:38738740-38887683	0.385976	0.00035	0.0017427	yes
CTRL_TBX3	XLOC_016533	APOL1	22:36649116-36663577	0.385938	0.00195	0.00777072	yes
CTRL_TBX3	XLOC_019120	PAQR3	4:79839093-79860582	0.385909	0.00125	0.00528704	yes
CTRL_TBX3	XLOC_009231	CYLD	16:50775960-50835846	0.385052	5e-05	0.00029954	yes
CTRL_TBX3	XLOC_019917	CREBRF	5:172483354-172566291	0.384817	0.00025	0.00129146	yes
CTRL_TBX3	XLOC_012803	TIMM44	19:7991602-8008708	0.384712	0.00065	0.00300177	yes
CTRL_TBX3	XLOC_014729	FHL2	2:105977070-106055230	0.384334	0.0043	0.0152447	yes
CTRL_TBX3	XLOC_024912	ZCCHC6	9:88902647-88969412	0.384282	0.0003	0.00152501	yes
CTRL_TBX3	XLOC_005769	OAS1	12:113344583-113357712	0.38401	0.00525	0.0180934	yes
CTRL_TBX3	XLOC_009018	ZNF205	16:3160460-3184878	0.383877	0.01	0.0313567	yes
CTRL_TBX3	XLOC_010118	COX10	17:13932608-14112093	0.383438	0.00985	0.0309473	yes
CTRL_TBX3	XLOC_025637	TCEAL7	X:102585113-102587251	0.383145	0.0034	0.0124704	yes
CTRL_TBX3	XLOC_000923	DUSP12	1:161719201-161726953	0.382814	0.0023	0.00897821	yes
CTRL_TBX3	XLOC_003807	IPO7	11:9406168-9469674	0.38249	0.004	0.0143479	yes
CTRL_TBX3	XLOC_020894	TMEM63B	6:44095375-44123256	0.382145	0.0003	0.00152501	yes
CTRL_TBX3	XLOC_001302	UBE2J2	1:1189260-1209234	0.382132	0.00015	0.000816059	yes
CTRL_TBX3	XLOC_000517	DNAJB4	1:78470465-78485321	0.381522	0.0058	0.0197046	yes
CTRL_TBX3	XLOC_014035	CCNT2	2:135676309-135716915	0.381398	0.00025	0.00129146	yes
CTRL_TBX3	XLOC_019252	SLC7A11	4:138948575-139163550	0.381301	0.00365	0.0132618	yes
CTRL_TBX3	XLOC_013409	FIZ1	19:56102736-56110893	0.381074	0.0164	0.0471438	yes
CTRL_TBX3	XLOC_024889	C9orf41	9:77595883-77643332	0.38104	0.0018	0.00727206	yes
CTRL_TBX3	XLOC_000572	PTBP2	1:97187174-97280605	0.380868	0.00915	0.0290731	yes
CTRL_TBX3	XLOC_003357	AIFM2	10:71812356-71892690	0.38071	0.0169	0.0482617	yes
CTRL_TBX3	XLOC_022279	ZNF498	7:99214570-99230030	0.380661	0.00115	0.00490315	yes
CTRL_TBX3	XLOC_000882	IFI16	1:158979530-159024945	0.380269	0.00385	0.0138934	yes
CTRL_TBX3	XLOC_000700	NOTCH2NL	1:145208991-145293124	0.380075	0.01165	0.0354146	yes
CTRL_TBX3	XLOC_001021	LAMC2	1:183155173-183214262	0.379711	0.00245	0.00943777	yes
CTRL_TBX3	XLOC_001825	TAF13	1:109605893-109626124	0.379257	0.0063	0.0212172	yes
CTRL_TBX3	XLOC_024769	APTX	9:32972547-33001714	0.379008	0.00295	0.0110606	yes
CTRL_TBX3	XLOC_011062	UBTF	17:42282400-42298994	0.378912	0.00085	0.00377339	yes
CTRL_TBX3	XLOC_000746	PLEKHO1	1:150122169-150131825	0.378899	0.00045	0.00217708	yes
CTRL_TBX3	XLOC_001955	CDC42SE1	1:151020258-151092082	0.378388	0.0026	0.00994077	yes
CTRL_TBX3	XLOC_016153	ADARB1	21:46494492-46646478	0.378143	0.0101	0.0315942	yes
CTRL_TBX3	XLOC_001951	CTSK	1:150768507-150781578	0.377602	0.004	0.0143479	yes
CTRL_TBX3	XLOC_011123	PHB	17:47481419-47492242	0.377402	0.0001	0.000565063	yes
CTRL_TBX3	XLOC_012629	ZNF583	19:56915382-56936524	0.377037	0.01495	0.0437837	yes
CTRL_TBX3	XLOC_021746	CITED2	6:139693391-139695787	0.376836	0.0033	0.0121628	yes
CTRL_TBX3	XLOC_013757	PAPOLG	2:60983364-61029221	0.376674	0.0045	0.0158245	yes
CTRL_TBX3	XLOC_021139	RAB32	6:146864827-146876086	0.376618	0.0005	0.00238357	yes
CTRL_TBX3	XLOC_012639	ZNF264	19:57702867-57734214	0.376095	0.0019	0.00760531	yes
CTRL_TBX3	XLOC_009192	SETD1A	16:30968561-30996073	0.375771	0.00065	0.00300177	yes
CTRL_TBX3	XLOC_013444	LOC100506634	19:58914600-58929970	0.375713	0.00585	0.0198368	yes
CTRL_TBX3	XLOC_002849	VPS26A	10:70883907-70932617	0.375671	0.00015	0.000816059	yes
CTRL_TBX3	XLOC_017306	TRMT10C	3:101280711-101285089	0.375535	0.0029	0.0109217	yes
CTRL_TBX3	XLOC_024664	UAP1L1	9:139971935-139979035	0.375443	0.0003	0.00152501	yes
CTRL_TBX3	XLOC_016540	CDC42EP1	22:37956394-37976024	0.375436	0.0001	0.000565063	yes
CTRL_TBX3	XLOC_006371	GLTP	12:110288747-110318293	0.375345	0.0029	0.0109217	yes
CTRL_TBX3	XLOC_001893	NOTCH2	1:120454175-120612317	0.374955	0.00375	0.0135804	yes
CTRL_TBX3	XLOC_013057	ZNF566	19:36936020-36980476	0.374844	0.01615	0.0465934	yes
CTRL_TBX3	XLOC_010844	TMEM11	17:21101262-21117908	0.37472	0.00385	0.0138934	yes
CTRL_TBX3	XLOC_013227	NAPA	19:47987538-48018515	0.374477	0.00295	0.0110606	yes
CTRL_TBX3	XLOC_020840	SRSF3	6:36562089-36572244	0.374335	0.00215	0.00844559	yes
CTRL_TBX3	XLOC_006046	DENND5B	12:31535156-31768285	0.3743	0.0011	0.00471241	yes
CTRL_TBX3	XLOC_005851	RAN	12:131356548-131362223	0.37414	0.0064	0.0215084	yes
CTRL_TBX3	XLOC_008323	CLK3	15:74900712-74922542	0.373606	0.0018	0.00727206	yes
CTRL_TBX3	XLOC_018503	HSP90AB2P	4:13335036-13339925	0.373251	0.00335	0.0123217	yes
CTRL_TBX3	XLOC_012906	SAMD1	19:14199228-14201232	0.373198	0.01265	0.038003	yes
CTRL_TBX3	XLOC_011303	LGALS3BP	17:76967334-76976061	0.372855	0.0045	0.0158245	yes
CTRL_TBX3	XLOC_011968	ZNF177,ZNF559,ZNF559...	19:9434447-9493293	0.372666	0.0112	0.034316	yes
CTRL_TBX3	XLOC_010441	UTP18	17:49337896-49375294	0.372663	0.0014	0.00584557	yes
CTRL_TBX3	XLOC_006487	ANKLE2	12:133302212-133338451	0.372538	0.00195	0.00777072	yes
CTRL_TBX3	XLOC_013138	DEDD2	19:42702737-42724319	0.372307	0.0009	0.00396343	yes
CTRL_TBX3	XLOC_018066	H1FX	3:129033613-129043412	0.372159	0.00035	0.0017427	yes
CTRL_TBX3	XLOC_015895	ZNFX1	20:47862366-47905889	0.372026	0.00865	0.027687	yes
CTRL_TBX3	XLOC_017883	RFT1	3:53112151-53164470	0.371666	0.01395	0.0412938	yes
CTRL_TBX3	XLOC_010570	SNHG16	17:74553845-74561430	0.37153	0.00115	0.00490315	yes
CTRL_TBX3	XLOC_025523	GNL3L	X:54556643-54593720	0.370764	0.0013	0.00547912	yes
CTRL_TBX3	XLOC_014746	LINC00116	2:110969105-110980517	0.370608	0.0144	0.0424505	yes
CTRL_TBX3	XLOC_014053	EPC2	2:149402325-149546155	0.37059	0.001	0.00434242	yes
CTRL_TBX3	XLOC_022588	TNRC18	7:5346420-5463506	0.369126	0.00015	0.000816059	yes
CTRL_TBX3	XLOC_013495	-	19:36066407-36066761	0.368702	0.00585	0.0198368	yes
CTRL_TBX3	XLOC_009028	NAA60	16:3493619-3537006	0.368635	0.0004	0.00196436	yes
CTRL_TBX3	XLOC_013215	PRKD2	19:47150868-47220384	0.368574	0.00215	0.00844559	yes
CTRL_TBX3	XLOC_008649	RORA	15:60780482-61521502	0.368484	0.0145	0.0427102	yes
CTRL_TBX3	XLOC_010436	ABCC3	17:48712107-48769063	0.368196	0.00735	0.0242183	yes
CTRL_TBX3	XLOC_001292	NOC2L	1:852399-894679	0.368009	0.0007	0.00319459	yes
CTRL_TBX3	XLOC_009000	FLJ42627	16:2688982-2696130	0.367926	0.00205	0.00809716	yes
CTRL_TBX3	XLOC_018741	GAR1,RRH	4:110736657-110765863	0.367751	0.0043	0.0152447	yes
CTRL_TBX3	XLOC_010355	ARL4D	17:41476352-41478504	0.367675	0.0009	0.00396343	yes
CTRL_TBX3	XLOC_019396	-	4:70296654-70296756	0.367456	0.00535	0.018385	yes
CTRL_TBX3	XLOC_020740	ABCF1	6:30539169-30564410	0.36722	0.0003	0.00152501	yes
CTRL_TBX3	XLOC_010414	UBE2Z	17:46985730-47022194	0.36697	0.0103	0.0320798	yes
CTRL_TBX3	XLOC_000409	NSUN4	1:46805848-46830824	0.366838	0.00195	0.00777072	yes
CTRL_TBX3	XLOC_004576	TRIM66	11:8633583-8693818	0.366833	0.0093	0.0294647	yes
CTRL_TBX3	XLOC_016377	BCL2L13	22:18121349-18213621	0.366819	0.0002	0.00105795	yes
CTRL_TBX3	XLOC_024470	FAM206A	9:111696658-111703295	0.366802	0.0066	0.0220925	yes
CTRL_TBX3	XLOC_000429	RNF11	1:51701944-51739119	0.366228	0.00035	0.0017427	yes
CTRL_TBX3	XLOC_017619	CCDC50	3:190984943-191116459	0.366073	0.0031	0.0115026	yes
CTRL_TBX3	XLOC_000260	PHACTR4	1:28696092-28826923	0.365995	0.00535	0.018385	yes
CTRL_TBX3	XLOC_020130	DIMT1	5:61601988-61700068	0.365879	0.0168	0.0480239	yes
CTRL_TBX3	XLOC_019596	MCCC2	5:70883114-70954531	0.365845	0.0012	0.00509511	yes
CTRL_TBX3	XLOC_011283	RHBDF2	17:74466974-74497509	0.365766	0.00165	0.00674209	yes
CTRL_TBX3	XLOC_017995	C3orf17	3:112709732-112738590	0.365593	0.0019	0.00760531	yes
CTRL_TBX3	XLOC_024100	PARP10	8:145051319-145060635	0.365522	0.00055	0.00259345	yes
CTRL_TBX3	XLOC_002491	SH3BP5L	1:249104650-249120154	0.36515	0.00335	0.0123217	yes
CTRL_TBX3	XLOC_016341	-	21:15457286-15457438	0.364855	0.00225	0.00879501	yes
CTRL_TBX3	XLOC_023431	TRIM55	8:67039277-67087720	0.364734	0.01755	0.0498595	yes
CTRL_TBX3	XLOC_012855	TMEM205	19:11453428-11456981	0.364463	0.00305	0.0113523	yes
CTRL_TBX3	XLOC_003867	ARL14EP	11:30344607-30359973	0.364154	0.00265	0.0101023	yes
CTRL_TBX3	XLOC_010740	FXR2	17:7494547-7536700	0.364006	0.0031	0.0115026	yes
CTRL_TBX3	XLOC_022705	MPLKIP	7:40172341-40174251	0.362926	0.00445	0.0156756	yes
CTRL_TBX3	XLOC_000544	LRRC8C	1:90098643-90185094	0.362674	0.00505	0.0174883	yes
CTRL_TBX3	XLOC_013700	QPCT	2:37571752-37600465	0.362471	0.01675	0.0479097	yes
CTRL_TBX3	XLOC_006282	CCDC59	12:82746082-82873018	0.362224	0.00405	0.0144983	yes
CTRL_TBX3	XLOC_012623	ZNF444	19:56652534-56672262	0.36201	0.0046	0.0161445	yes
CTRL_TBX3	XLOC_019554	MAP3K1	5:56110899-56191979	0.361813	0.0107	0.0330954	yes
CTRL_TBX3	XLOC_026051	RGAG4	X:71130937-71363424	0.361711	0.00845	0.0271804	yes
CTRL_TBX3	XLOC_020325	TMEM173	5:138855112-138862343	0.361487	0.00035	0.0017427	yes
CTRL_TBX3	XLOC_006447	ZCCHC8	12:122956145-122985543	0.361486	0.001	0.00434242	yes
CTRL_TBX3	XLOC_014719	RNF149	2:101892062-101925210	0.361428	0.00105	0.00452935	yes
CTRL_TBX3	XLOC_026018	SPIN3	X:57002802-57021988	0.361143	0.01525	0.0445167	yes
CTRL_TBX3	XLOC_006589	MRP63	13:21727672-21753223	0.361019	0.01315	0.0392501	yes
CTRL_TBX3	XLOC_022294	MEPCE	7:99998494-100031749	0.360903	0.00135	0.0056632	yes
CTRL_TBX3	XLOC_005607	TMEM5	12:64173636-64203325	0.360739	0.0158	0.045805	yes
CTRL_TBX3	XLOC_015913	ZNF217	20:52183609-52224958	0.360732	0.0003	0.00152501	yes
CTRL_TBX3	XLOC_009033	DNAJA3	16:4475805-4506776	0.36058	0.00035	0.0017427	yes
CTRL_TBX3	XLOC_002249	ZNF281	1:200373901-200379225	0.36046	0.00175	0.00709406	yes
CTRL_TBX3	XLOC_018198	TNIK	3:170779139-171178227	0.360039	0.0101	0.0315942	yes
CTRL_TBX3	XLOC_010877	GIT1	17:27900486-27916610	0.35978	0.00085	0.00377339	yes
CTRL_TBX3	XLOC_010186	NLK	17:26368800-26531936	0.359755	0.00715	0.0236846	yes
CTRL_TBX3	XLOC_013307	C19orf48	19:51300903-51307974	0.359461	0.0033	0.0121628	yes
CTRL_TBX3	XLOC_020437	STC2	5:172741725-172756506	0.359391	0.00645	0.0216663	yes
CTRL_TBX3	XLOC_020757	MICA	6:31367560-31383090	0.358774	0.0044	0.0155148	yes
CTRL_TBX3	XLOC_019822	RBM27	5:145583121-145668872	0.358384	0.00095	0.00414036	yes
CTRL_TBX3	XLOC_010543	CDR2L	17:72983694-73001895	0.357875	0.0011	0.00471241	yes
CTRL_TBX3	XLOC_025624	ARMCX1	X:100805475-100809683	0.357753	0.00105	0.00452935	yes
CTRL_TBX3	XLOC_021990	PHF14	7:11013463-11209250	0.357417	0.0044	0.0155148	yes
CTRL_TBX3	XLOC_002991	PI4K2A	10:99400442-99436187	0.357117	0.0006	0.00280522	yes
CTRL_TBX3	XLOC_000310	NCDN	1:36023392-36032599	0.357085	0.00145	0.00602101	yes
CTRL_TBX3	XLOC_014864	DPP4	2:162848754-162931052	0.356615	0.0044	0.0155148	yes
CTRL_TBX3	XLOC_000172	PQLC2	1:19638739-19657658	0.356505	0.0083	0.0268122	yes
CTRL_TBX3	XLOC_001603	TRIT1	1:40306702-40349179	0.356269	0.0052	0.017947	yes
CTRL_TBX3	XLOC_016048	C21orf7	21:30452872-30548211	0.356234	0.00715	0.0236846	yes
CTRL_TBX3	XLOC_012627	ZNF542	19:56879467-56891197	0.355935	0.00815	0.026417	yes
CTRL_TBX3	XLOC_013663	ZNF512	2:27805835-27846082	0.355546	0.0036	0.0131067	yes
CTRL_TBX3	XLOC_003277	HNRNPF	10:43881064-43904696	0.355431	0.0042	0.0149345	yes
CTRL_TBX3	XLOC_012807	NDUFA7	19:8376183-8386280	0.355046	0.0098	0.0308307	yes
CTRL_TBX3	XLOC_022368	CPED1	7:120628748-120937574	0.353788	0.0039	0.0140455	yes
CTRL_TBX3	XLOC_001863	AP4B1	1:114356432-114447741	0.353666	0.0148	0.0434509	yes
CTRL_TBX3	XLOC_015558	RNF114	20:48552913-48570423	0.353531	0.0005	0.00238357	yes
[truncated: 3,048 more rows]
